# Supplementary material for: Bis[2-(pyridin-2-yl)ethanol-κ2 N,O]bis­(thio­cyanato-κN)nickel(II)
Source: Acta Crystallogr Sect E Struct Rep Online. 2010 Nov 17;66(Pt 12):m1587. doi: 10.1107/S1600536810046647 (PMC3011802; doi:10.1107/S1600536810046647)
Supplement: Supplementary file 1 [file e-66-m1587-sup1.cif]

##############################################################################
###                                                                        ###
###        Electronic paper (Acta Crystallographica Section E)             ###
###                                                                        ###
##############################################################################
#                                                                            #
# This CIF contains the data in a paper accepted for publication in Acta     #
# Crystallographica Section E. It conforms to the requirements of Notes      #
# for Authors for Section E, and has been peer reviewed under the auspices   #
# of the IUCr Commission on Journals.                                        #
#                                                                            #
# Full details of the Crystallographic Information File format               #
# are given in the paper "The Crystallographic Information File (CIF):       #
# a New Standard Archive File for Crystallography" by S. R. Hall, F. H.      #
# Allen and I. D. Brown [Acta Cryst. (1991), A47, 655-685].                  #
#                                                                            #
# The current version of the core CIF dictionary is obtainable from          #
# ftp://ftp.iucr.org/pub/cif_core.dic. The current version number is 2.4.    #
#                                                                            #
# Software is freely available for graphical display of the structure(s) in  #
# this CIF.  For information consult the CIF home page http://www.iucr.org/  #
# cif/home.html                                                              #
#                                                                            #
# This file may be used for bona fide research purposes within the           #
# scientific community so long as proper attribution is given to the journal # 
# article from which it was obtained.                                        #
#                                                                            #
##############################################################################
                                             
data_I
_audit_creation_method     SHELXL-97
_chemical_name_systematic
;
Bis[2-(pyridin-2-yl)ethanol-\k^2^<i>N</i>,<i>O</i>]bis(thiocyanato-
\k<i>N</i>)nickel(II)
;
_chemical_name_common     ?
_chemical_formula_moiety     'C16 H18 N4 Ni O2 S2'
_chemical_formula_sum     'C16 H18 N4 Ni O2 S2'
_chemical_formula_iupac     '[Ni (N C S)2 (C7 H9 N O)2]'
_chemical_formula_weight     421.17
_chemical_melting_point     ?
_symmetry_cell_setting     monoclinic
_symmetry_space_group_name_H-M     'P 21/c'
_symmetry_space_group_name_Hall     '-P 2ybc'
loop_
    _symmetry_equiv_pos_as_xyz
    'x, y, z'
    '-x, y+1/2, -z+1/2'
    '-x, -y, -z'
    'x, -y-1/2, z-1/2'
_cell_length_a     8.7197(9)
_cell_length_b     13.8634(15)
_cell_length_c     7.8655(7)
_cell_angle_alpha     90.00
_cell_angle_beta     105.496(2)
_cell_angle_gamma     90.00
_cell_volume     916.26(16)
_cell_formula_units_Z     2
_cell_measurement_reflns_used     2904
_cell_measurement_theta_min     2.42
_cell_measurement_theta_max     28.0
_cell_measurement_temperature     298(2)
_exptl_crystal_description     block
_exptl_crystal_colour     blue
_exptl_crystal_size_max     0.42
_exptl_crystal_size_mid     0.41
_exptl_crystal_size_min     0.40
_exptl_crystal_density_diffrn     1.527
_exptl_crystal_density_meas     ?
_exptl_crystal_density_method     'not measured'
_exptl_crystal_F_000     436
_exptl_absorpt_coefficient_mu     1.304
_exptl_absorpt_correction_type     multi-scan
_exptl_absorpt_process_details     '(SADABS; Sheldrick, 1996)'
_exptl_absorpt_correction_T_min     0.6105
_exptl_absorpt_correction_T_max     0.6236
_exptl_special_details
;
;
_diffrn_ambient_temperature     298(2)
_diffrn_radiation_type     MoK\a
_diffrn_radiation_wavelength     0.71073
_diffrn_radiation_source     'fine-focus sealed tube'
_diffrn_radiation_monochromator     graphite
_diffrn_measurement_device_type     'Bruker SMART 1000 CCD'
_diffrn_measurement_method     'phi and omega scans'
_diffrn_detector_area_resol_mean     ?
_diffrn_reflns_number     4493
_diffrn_reflns_av_R_equivalents     0.0201
_diffrn_reflns_av_sigmaI/netI     0.0199
_diffrn_reflns_theta_min     2.42
_diffrn_reflns_theta_max     25.02
_diffrn_reflns_theta_full     25.02
_diffrn_measured_fraction_theta_max     1.000
_diffrn_measured_fraction_theta_full     1.000
_diffrn_reflns_limit_h_min     -10
_diffrn_reflns_limit_h_max     8
_diffrn_reflns_limit_k_min     -16
_diffrn_reflns_limit_k_max     15
_diffrn_reflns_limit_l_min     -7
_diffrn_reflns_limit_l_max     9
_diffrn_standards_number     ?
_diffrn_standards_interval_count     ?
_diffrn_standards_interval_time     ?
_diffrn_standards_decay_%     ?
_reflns_number_total     1616
_reflns_number_gt     1408
_reflns_threshold_expression     I>2sigma(I)
_refine_ls_structure_factor_coef     Fsqd
_refine_ls_matrix_type     full
_refine_ls_R_factor_all     0.0341
_refine_ls_R_factor_gt     0.0272
_refine_ls_wR_factor_gt     0.0694
_refine_ls_wR_factor_ref     0.0760
_refine_ls_goodness_of_fit_ref     1.074
_refine_ls_restrained_S_all     1.082
_refine_ls_number_reflns     1616
_refine_ls_number_parameters     115
_refine_ls_number_restraints     5
_refine_ls_hydrogen_treatment     constr
_refine_ls_weighting_scheme     calc
_refine_ls_weighting_details
         'calc w=1/[\s^2^(Fo^2^)+(0.0356P)^2^+0.5792P] where P=(Fo^2^+2Fc^2^)/3'
_atom_sites_solution_hydrogens     geom
_atom_sites_solution_primary     direct
_atom_sites_solution_secondary     difmap
_refine_ls_shift/su_max     0.001
_refine_ls_shift/su_mean     0.000
_refine_diff_density_max     0.414
_refine_diff_density_min     -0.552
_refine_ls_extinction_method     none
_refine_ls_extinction_coef     ?
loop_
    _atom_type_symbol
    _atom_type_description
    _atom_type_scat_dispersion_real
    _atom_type_scat_dispersion_imag
    _atom_type_scat_source
    'C' 'C' 0.0033 0.0016
                         'International Tables Vol C Tables 4.2.6.8 and 6.1.1.4'
    'H' 'H' 0.0000 0.0000
                         'International Tables Vol C Tables 4.2.6.8 and 6.1.1.4'
    'O' 'O' 0.0106 0.0060
                         'International Tables Vol C Tables 4.2.6.8 and 6.1.1.4'
    'N' 'N' 0.0061 0.0033
                         'International Tables Vol C Tables 4.2.6.8 and 6.1.1.4'
    'S' 'S' 0.1246 0.1234
                         'International Tables Vol C Tables 4.2.6.8 and 6.1.1.4'
    'Ni' 'Ni' 0.3393 1.1124
                         'International Tables Vol C Tables 4.2.6.8 and 6.1.1.4'
_computing_data_collection     'SMART (Siemens, 1996)'
_computing_cell_refinement     'SAINT (Siemens, 1996)'
_computing_data_reduction     'SAINT (Siemens, 1996)'
_computing_structure_solution     'SHELXS97 (Sheldrick, 2008)'
_computing_structure_refinement     'SHELXL97 (Sheldrick, 2008)'
_computing_molecular_graphics     'SHELXTL (Sheldrick, 2008)'
_computing_publication_material     'SHELXTL (Sheldrick, 2008)'
loop_
    _atom_site_type_symbol
    _atom_site_label
    _atom_site_fract_x
    _atom_site_fract_y
    _atom_site_fract_z
    _atom_site_U_iso_or_equiv
    _atom_site_adp_type
    _atom_site_calc_flag
    _atom_site_refinement_flags
    _atom_site_occupancy
    _atom_site_disorder_assembly
    _atom_site_disorder_group
    Ni Ni1 1.0000 0.5000 0.0000 0.03039(15) Uani d SU 1 . .
    S S1 1.22010(9) 0.69823(5) 0.50929(9) 0.0528(2) Uani d U 1 . .
    N N1 0.7906(2) 0.54485(14) 0.0607(2) 0.0341(4) Uani d . 1 . .
    N N2 1.1214(2) 0.57961(15) 0.2136(3) 0.0409(5) Uani d U 1 . .
    O O1 0.9851(2) 0.62603(12) -0.1523(2) 0.0415(4) Uani d . 1 . .
    H H1 1.0793 0.6489 -0.1717 0.050 Uiso calc R 1 . .
    C C1 0.8438(3) 0.6798(2) -0.2289(4) 0.0498(7) Uani d . 1 . .
    H H1A 0.8409 0.6968 -0.3493 0.060 Uiso calc R 1 . .
    H H1B 0.8448 0.7391 -0.1630 0.060 Uiso calc R 1 . .
    C C2 0.6971(3) 0.62185(19) -0.2278(3) 0.0452(6) Uani d . 1 . .
    H H2A 0.6039 0.6570 -0.2936 0.054 Uiso calc R 1 . .
    H H2B 0.7005 0.5613 -0.2886 0.054 Uiso calc R 1 . .
    C C3 0.6788(3) 0.60033(17) -0.0472(3) 0.0373(5) Uani d . 1 . .
    C C4 0.5510(3) 0.6363(2) 0.0063(4) 0.0484(6) Uani d . 1 . .
    H H4 0.4762 0.6754 -0.0692 0.058 Uiso calc R 1 . .
    C C5 0.5344(3) 0.6142(2) 0.1710(4) 0.0535(7) Uani d . 1 . .
    H H5 0.4484 0.6374 0.2077 0.064 Uiso calc R 1 . .
    C C6 0.6478(3) 0.5570(2) 0.2799(4) 0.0499(7) Uani d . 1 . .
    H H6 0.6397 0.5409 0.3920 0.060 Uiso calc R 1 . .
    C C7 0.7733(3) 0.52394(19) 0.2214(3) 0.0415(6) Uani d . 1 . .
    H H7 0.8496 0.4854 0.2963 0.050 Uiso calc R 1 . .
    C C8 1.1618(3) 0.62905(16) 0.3352(3) 0.0320(5) Uani d U 1 . .
loop_
    _atom_site_aniso_label
    _atom_site_aniso_U_11
    _atom_site_aniso_U_22
    _atom_site_aniso_U_33
    _atom_site_aniso_U_12
    _atom_site_aniso_U_13
    _atom_site_aniso_U_23
    Ni1 0.0355(2) 0.0261(2) 0.0306(2) 0.00073(16) 0.01065(17) -0.00126(16)
    S1 0.0696(5) 0.0394(4) 0.0428(4) -0.0032(3) 0.0034(3) -0.0099(3)
    N1 0.0367(10) 0.0311(10) 0.0352(10) 0.0005(8) 0.0107(8) -0.0025(8)
    N2 0.0445(11) 0.0363(11) 0.0409(10) -0.0004(9) 0.0100(9) -0.0065(8)
    O1 0.0447(9) 0.0338(9) 0.0486(10) 0.0025(7) 0.0170(8) 0.0102(7)
    C1 0.0591(17) 0.0436(15) 0.0482(15) 0.0122(12) 0.0168(13) 0.0162(12)
    C2 0.0467(15) 0.0452(15) 0.0402(13) 0.0105(12) 0.0057(11) 0.0042(11)
    C3 0.0365(12) 0.0326(12) 0.0409(13) -0.0014(10) 0.0070(10) -0.0048(10)
    C4 0.0398(13) 0.0425(15) 0.0630(17) 0.0045(12) 0.0137(12) -0.0034(12)
    C5 0.0480(15) 0.0498(16) 0.0713(19) -0.0007(13) 0.0310(14) -0.0105(14)
    C6 0.0558(16) 0.0530(16) 0.0485(15) -0.0084(13) 0.0271(13) -0.0068(13)
    C7 0.0453(14) 0.0429(14) 0.0393(13) -0.0025(11) 0.0163(11) 0.0006(11)
    C8 0.0324(12) 0.0273(11) 0.0361(11) 0.0002(9) 0.0087(9) 0.0011(7)
loop_
    _geom_bond_atom_site_label_1
    _geom_bond_atom_site_label_2
    _geom_bond_site_symmetry_2
    _geom_bond_distance
    _geom_bond_publ_flag
    Ni1 N2 . 2.052(2) y
    Ni1 N1 . 2.1011(19) y
    Ni1 O1 . 2.1030(15) y
    S1 C8 . 1.637(2) ?
    N1 C7 . 1.344(3) ?
    N1 C3 . 1.349(3) ?
    N2 C8 . 1.153(3) ?
    O1 C1 . 1.428(3) ?
    O1 H1 . 0.9300 ?
    C1 C2 . 1.513(4) ?
    C1 H1A . 0.9700 ?
    C1 H1B . 0.9700 ?
    C2 C3 . 1.501(3) ?
    C2 H2A . 0.9700 ?
    C2 H2B . 0.9700 ?
    C3 C4 . 1.386(4) ?
    C4 C5 . 1.375(4) ?
    C4 H4 . 0.9300 ?
    C5 C6 . 1.374(4) ?
    C5 H5 . 0.9300 ?
    C6 C7 . 1.375(4) ?
    C6 H6 . 0.9300 ?
    C7 H7 . 0.9300 ?
loop_
    _geom_angle_atom_site_label_1
    _geom_angle_atom_site_label_2
    _geom_angle_atom_site_label_3
    _geom_angle_site_symmetry_1
    _geom_angle_site_symmetry_3
    _geom_angle
    _geom_angle_publ_flag
    N2 Ni1 N2 3_765 . 180.00(9) ?
    N2 Ni1 N1 3_765 3_765 86.82(8) ?
    N2 Ni1 N1 . 3_765 93.18(8) ?
    N2 Ni1 N1 3_765 . 93.18(8) ?
    N2 Ni1 N1 . . 86.82(8) ?
    N1 Ni1 N1 3_765 . 180.0 ?
    N2 Ni1 O1 3_765 . 92.32(7) ?
    N2 Ni1 O1 . . 87.68(7) ?
    N1 Ni1 O1 3_765 . 92.38(7) ?
    N1 Ni1 O1 . . 87.62(7) ?
    N2 Ni1 O1 3_765 3_765 87.68(7) ?
    N2 Ni1 O1 . 3_765 92.32(7) ?
    N1 Ni1 O1 3_765 3_765 87.62(7) ?
    N1 Ni1 O1 . 3_765 92.38(7) ?
    O1 Ni1 O1 . 3_765 180.00(5) ?
    C7 N1 C3 . . 118.1(2) ?
    C7 N1 Ni1 . . 118.18(16) ?
    C3 N1 Ni1 . . 123.47(16) ?
    C8 N2 Ni1 . . 167.28(19) ?
    C1 O1 Ni1 . . 126.06(15) ?
    C1 O1 H1 . . 117.0 ?
    Ni1 O1 H1 . . 117.0 ?
    O1 C1 C2 . . 110.9(2) ?
    O1 C1 H1A . . 109.5 ?
    C2 C1 H1A . . 109.5 ?
    O1 C1 H1B . . 109.5 ?
    C2 C1 H1B . . 109.5 ?
    H1A C1 H1B . . 108.1 ?
    C3 C2 C1 . . 114.5(2) ?
    C3 C2 H2A . . 108.6 ?
    C1 C2 H2A . . 108.6 ?
    C3 C2 H2B . . 108.6 ?
    C1 C2 H2B . . 108.6 ?
    H2A C2 H2B . . 107.6 ?
    N1 C3 C4 . . 121.2(2) ?
    N1 C3 C2 . . 117.8(2) ?
    C4 C3 C2 . . 120.9(2) ?
    C5 C4 C3 . . 120.1(3) ?
    C5 C4 H4 . . 119.9 ?
    C3 C4 H4 . . 119.9 ?
    C6 C5 C4 . . 118.5(3) ?
    C6 C5 H5 . . 120.8 ?
    C4 C5 H5 . . 120.8 ?
    C5 C6 C7 . . 119.2(3) ?
    C5 C6 H6 . . 120.4 ?
    C7 C6 H6 . . 120.4 ?
    N1 C7 C6 . . 122.8(3) ?
    N1 C7 H7 . . 118.6 ?
    C6 C7 H7 . . 118.6 ?
    N2 C8 S1 . . 179.3(2) ?
loop_
    _geom_torsion_atom_site_label_1
    _geom_torsion_atom_site_label_2
    _geom_torsion_atom_site_label_3
    _geom_torsion_atom_site_label_4
    _geom_torsion_site_symmetry_1
    _geom_torsion_site_symmetry_2
    _geom_torsion_site_symmetry_3
    _geom_torsion_site_symmetry_4
    _geom_torsion
    _geom_torsion_publ_flag
    N2 Ni1 N1 C7 3_765 . . . 121.90(18) ?
    N2 Ni1 N1 C7 . . . . -58.10(18) ?
    O1 Ni1 N1 C7 . . . . -145.91(18) ?
    O1 Ni1 N1 C7 3_765 . . . 34.09(18) ?
    N2 Ni1 N1 C3 3_765 . . . -63.84(19) ?
    N2 Ni1 N1 C3 . . . . 116.16(19) ?
    O1 Ni1 N1 C3 . . . . 28.35(18) ?
    O1 Ni1 N1 C3 3_765 . . . -151.65(18) ?
    N1 Ni1 N2 C8 3_765 . . . 176.2(9) ?
    N1 Ni1 N2 C8 . . . . -3.8(9) ?
    O1 Ni1 N2 C8 . . . . 84.0(9) ?
    O1 Ni1 N2 C8 3_765 . . . -96.0(9) ?
    N2 Ni1 O1 C1 3_765 . . . 69.2(2) ?
    N2 Ni1 O1 C1 . . . . -110.8(2) ?
    N1 Ni1 O1 C1 3_765 . . . 156.1(2) ?
    N1 Ni1 O1 C1 . . . . -23.9(2) ?
    O1 C1 C2 C3 . . . . 65.5(3) ?
    C7 N1 C3 C4 . . . . 1.0(3) ?
    Ni1 N1 C3 C4 . . . . -173.23(18) ?
    C7 N1 C3 C2 . . . . -178.9(2) ?
    Ni1 N1 C3 C2 . . . . 6.9(3) ?
    C1 C2 C3 N1 . . . . -63.6(3) ?
    C1 C2 C3 C4 . . . . 116.5(3) ?
    N1 C3 C4 C5 . . . . -1.2(4) ?
    C2 C3 C4 C5 . . . . 178.7(2) ?
    C3 C4 C5 C6 . . . . 0.7(4) ?
    C4 C5 C6 C7 . . . . 0.0(4) ?
    C3 N1 C7 C6 . . . . -0.4(4) ?
    Ni1 N1 C7 C6 . . . . 174.2(2) ?
    C5 C6 C7 N1 . . . . -0.1(4) ?
loop_
    _geom_hbond_atom_site_label_D
    _geom_hbond_atom_site_label_H
    _geom_hbond_atom_site_label_A
    _geom_hbond_site_symmetry_A
    _geom_hbond_distance_DH
    _geom_hbond_distance_HA
    _geom_hbond_distance_DA
    _geom_hbond_angle_DHA
    O1 H1 S1 4_575 0.93 2.66 3.2183(19) 119.0
data_global
_journal_date_recd_electronic     2010-11-01
_journal_date_accepted     2010-11-11
_journal_name_full     'Acta Crystallographica, Section E'
_journal_year     2010
_journal_volume     66
_journal_issue     12
_journal_page_first     m1587
_journal_page_last     m1587
_journal_paper_category     QM
_journal_coeditor_code     GK2318
_publ_contact_author_name     'Dacheng Li'
_publ_contact_author_address
;
  School of Chemistry and Chemical Engineering
  Liaocheng University
  Shandong 252059
  P.R.China
;
_publ_contact_author_email     lidacheng@lcu.edu.cn
_publ_contact_author_fax     '86 635 8230639'
_publ_contact_author_phone     '86 635 8230639'
_publ_section_title
;\
Bis[2-(pyridin-2-yl)ethanol-\k^2^<i>N</i>,<i>O</i>]bis(thiocyanato-\k<i>N</i>)\
nickel(II)
;
loop_
    _publ_author_name
    _publ_author_address
    'Lei Lv'
;
  School of Chemistry and Chemical Engineering
  Liaocheng University
  Shandong 252059
People's Republic of China
;
    'Xiumin Qiu'
;
  School of Chemistry and Chemical Engineering
  Liaocheng University
  Shandong 252059
 People's Republic of China
;
    'Jie Yang'
;
  School of Chemistry and Chemical Engineering
  Liaocheng University
  Shandong 252059
  People's Republic of China
;
    'Shizheng Liu'
;
  School of Chemistry and Chemical Engineering
  Liaocheng University
  Shandong 252059
  People's Republic of China
;
    'Dacheng Li'
;
  School of Chemistry and Chemical Engineering
  Liaocheng University
  Shandong 252059
  People's Republic of China
;
