# Supplementary material for: Bis[2-(pyridin-2-yl)ethanol-κ2 N,O]bis­(thio­cyanato-κN)nickel(II)
Source: Acta Crystallogr Sect E Struct Rep Online. 2010 Nov 17;66(Pt 12):m1587. doi: 10.1107/S1600536810046647 (PMC3011802; doi:10.1107/S1600536810046647)
Supplement: Supplementary file 2 [file e-66-m1587-Isup2.hkl]

# 
# h,k,l, Fc-squared, Fo-squared, sigma(Fo-squared) and status flag 
# 
data_I
_shelx_title ' 100104b in P2(1)/c' 
_shelx_refln_list_code          4 
_shelx_F_calc_maximum      131.63 
_exptl_crystal_F_000       436.00 
_reflns_d_resolution_high  0.8403 
 
loop_ 
 _symmetry_equiv_pos_as_xyz 
 'x, y, z' 
 '-x, y+1/2, -z+1/2' 
 '-x, -y, -z' 
 'x, -y-1/2, z-1/2' 
 
_cell_length_a     8.7197 
_cell_length_b    13.8634 
_cell_length_c     7.8655 
_cell_angle_alpha  90.000 
_cell_angle_beta  105.496 
_cell_angle_gamma  90.000 
 
_shelx_F_squared_multiplier     1.000 
 
loop_ 
 _refln_index_h 
 _refln_index_k 
 _refln_index_l 
 _refln_F_squared_calc 
 _refln_F_squared_meas 
 _refln_F_squared_sigma 
 _refln_observed_status 
   1   0   0     5166.18     5238.32     68.52 o 
   2   0   0      483.76      470.15      5.90 o 
   3   0   0        4.70        7.24      3.65 o 
   4   0   0     3586.08     3593.14     36.98 o 
   5   0   0     2859.60     2905.16     24.09 o 
   6   0   0     1744.73     1739.49     20.81 o 
   7   0   0      222.48      222.30      6.65 o 
   8   0   0      147.23      150.28      9.54 o 
   9   0   0      743.26      831.43     23.44 o 
  10   0   0       65.85       86.54      9.50 o 
   1   1   0        3.78       10.47      0.57 o 
   2   1   0     2642.68     2678.83     18.37 o 
   3   1   0     1031.96     1039.14      8.71 o 
   4   1   0      398.37      386.77      3.59 o 
   5   1   0       16.04       16.32      1.92 o 
   6   1   0      271.37      272.56      4.07 o 
   7   1   0      260.00      256.80      6.10 o 
   8   1   0       26.57       21.57      3.36 o 
   9   1   0        1.48        1.11      3.34 o 
   0   2   0     4750.64     5051.46     67.13 o 
   1   2   0     1557.03     1608.77     11.30 o 
   2   2   0     2020.70     1968.41     12.36 o 
   3   2   0     3908.76     3937.63     27.88 o 
   4   2   0      528.46      511.68      4.28 o 
   5   2   0      385.37      370.76      3.80 o 
   6   2   0      743.67      734.58      7.48 o 
   7   2   0      272.45      277.77      6.38 o 
   8   2   0      234.55      224.55      6.23 o 
   9   2   0      199.73      197.42      7.95 o 
   1   3   0     5053.08     5345.75     40.15 o 
   2   3   0     3488.43     3647.96     24.57 o 
   3   3   0     1144.88     1157.22     10.24 o 
   4   3   0        0.07        0.37      0.75 o 
   5   3   0      599.54      640.06      6.88 o 
   6   3   0      266.73      250.02      4.73 o 
   7   3   0      187.89      172.87      5.13 o 
   8   3   0      213.12      216.64      8.02 o 
   9   3   0        6.10        2.22      2.57 o 
   0   4   0      931.69      981.08     16.47 o 
   1   4   0     3087.20     3250.03     34.70 o 
   2   4   0       78.05       77.05      1.73 o 
   3   4   0      437.29      395.71      7.28 o 
   4   4   0     1081.58     1006.30      8.29 o 
   5   4   0     1759.11     1718.42     14.72 o 
   6   4   0        7.57        6.00      1.59 o 
   7   4   0       14.98       12.65      2.01 o 
   8   4   0      339.89      348.26     13.70 o 
   9   4   0      114.84      122.69      5.22 o 
   1   5   0      548.65      561.75      6.33 o 
   2   5   0       10.28        7.40      0.85 o 
   3   5   0      714.13      757.80      7.94 o 
   4   5   0       68.45       70.04      1.89 o 
   5   5   0       62.29       63.55      2.99 o 
   6   5   0      368.15      359.11      5.99 o 
   7   5   0       15.54       11.21      1.98 o 
   8   5   0       38.69       29.66      3.29 o 
   9   5   0        4.12        0.73      2.56 o 
   0   6   0     2015.89     2079.08     25.46 o 
   1   6   0     2001.56     1995.71     13.12 o 
   2   6   0      707.52      687.56      5.19 o 
   3   6   0      181.12      175.90      5.52 o 
   4   6   0     2041.94     2046.34     19.75 o 
   5   6   0     1791.94     1850.95     35.01 o 
   6   6   0      182.33      181.23      4.41 o 
   7   6   0      186.18      179.34      4.73 o 
   8   6   0      138.70      138.88      5.42 o 
   9   6   0       57.41       63.94      5.83 o 
   1   7   0        0.14        0.71      1.33 o 
   2   7   0      503.54      508.15      4.42 o 
   3   7   0       12.08        4.19      1.03 o 
   4   7   0      141.78      153.24      3.09 o 
   5   7   0      288.41      299.61      5.43 o 
   6   7   0       20.61       20.55      3.59 o 
   7   7   0       51.19       51.77      3.87 o 
   8   7   0       11.68        7.78      3.58 o 
   9   7   0        0.49       -1.79      3.33 o 
   0   8   0      771.40      797.13     11.17 o 
   1   8   0      626.56      590.92      6.44 o 
   2   8   0     4833.09     4872.01     26.84 o 
   3   8   0     2124.62     2166.63     17.78 o 
   4   8   0      979.01      973.39     10.28 o 
   5   8   0      123.18      126.95      3.84 o 
   6   8   0      745.25      753.79     11.55 o 
   7   8   0      891.59      886.69     15.87 o 
   8   8   0       33.51       32.95      4.91 o 
   1   9   0     1134.42     1217.04     12.01 o 
   2   9   0       70.02       73.89      2.56 o 
   3   9   0      264.37      235.83      3.96 o 
   4   9   0      201.32      185.29      5.25 o 
   5   9   0      504.53      501.64      9.04 o 
   6   9   0       83.30       79.06      4.22 o 
   7   9   0       24.68       22.11      3.25 o 
   8   9   0      125.90      135.87      5.72 o 
   0  10   0     1888.21     1898.61     22.28 o 
   1  10   0      880.73      877.12     11.14 o 
   2  10   0       67.01       66.10      2.52 o 
   3  10   0      270.18      272.19      5.16 o 
   4  10   0      777.91      806.88     15.36 o 
   5  10   0      252.01      250.53      6.64 o 
   6  10   0      165.76      167.43      5.72 o 
   7  10   0       70.01       62.56      4.39 o 
   1  11   0       55.77       51.60      2.92 o 
   2  11   0       33.98       38.66      2.94 o 
   3  11   0      128.12      115.33      4.28 o 
   4  11   0      154.49      142.20      4.99 o 
   5  11   0        0.48       -0.90      1.91 o 
   6  11   0      135.70      133.99      7.60 o 
   7  11   0        9.76        6.53      2.95 o 
   0  12   0      127.30      113.82      7.55 o 
   1  12   0      324.60      324.45      7.39 o 
   2  12   0      811.94      818.21     13.76 o 
   3  12   0      445.61      426.01     10.43 o 
   4  12   0        4.58        2.47      2.22 o 
   5  12   0        1.22        0.05      2.13 o 
   6  12   0       69.35       75.61      4.68 o 
   1  13   0      107.44      103.15      4.35 o 
   2  13   0       73.63       75.25      5.93 o 
   3  13   0       83.28       82.77      5.14 o 
   4  13   0       35.14       37.35      4.40 o 
   5  13   0       20.35       18.49      3.21 o 
   6  13   0        5.08       -0.51      2.62 o 
   0  14   0      162.23      152.87      9.69 o 
   1  14   0      310.43      297.57      9.46 o 
   2  14   0      392.69      402.00      8.58 o 
   3  14   0      142.90      153.50      6.97 o 
   4  14   0       87.87       82.71      5.65 o 
   5  14   0      130.81      123.73      7.14 o 
   1  15   0       35.12       30.22      4.35 o 
   2  15   0        3.98       -2.95      4.04 o 
   3  15   0       17.00        9.66      4.14 o 
   4  15   0        4.06        0.98      3.35 o 
   0  16   0      572.98      619.48     21.24 o 
   1  16   0      229.84      240.44      9.26 o 
   2  16   0      133.47      116.40     10.07 o 
 -10   1   1      150.78      165.16      8.08 o 
  -9   1   1      303.02      285.39     13.79 o 
  -8   1   1      669.75      663.68     17.99 o 
  -7   1   1      652.42      653.23     12.60 o 
  -6   1   1      196.38      170.26      4.11 o 
  -5   1   1      213.66      194.73      3.35 o 
  -4   1   1     4431.93     4597.64     31.36 o 
  -3   1   1     3903.59     3941.44     37.58 o 
  -2   1   1     9717.13     9850.20     96.77 o 
  -1   1   1     2174.94     2329.36     15.83 o 
   0   1   1    11175.52    11310.42    273.77 o 
   1   1   1     1310.82     1325.39     16.48 o 
   2   1   1      979.61      909.41      6.78 o 
   3   1   1      798.55      766.44      5.59 o 
   4   1   1      854.77      826.08      6.31 o 
   5   1   1     1456.85     1526.42     10.45 o 
   6   1   1     1619.83     1666.17     20.86 o 
   7   1   1      261.99      270.96      8.19 o 
   8   1   1        8.72        4.02      3.18 o 
   9   1   1      284.61      309.25     10.06 o 
 -10   2   1        0.81       -1.48      3.26 o 
  -9   2   1        0.73       -2.51      3.03 o 
  -8   2   1       16.46       16.79      2.60 o 
  -7   2   1       27.71       26.96      3.45 o 
  -6   2   1        1.00        2.22      1.53 o 
  -5   2   1      143.00      131.90      4.57 o 
  -4   2   1     1852.41     1933.45     17.27 o 
  -3   2   1     4126.04     4265.27     54.87 o 
  -2   2   1        0.74        3.59      1.40 o 
  -1   2   1     2272.89     2477.71     19.49 o 
   0   2   1       23.49       44.44      1.77 o 
   1   2   1     8636.64     8737.53    123.68 o 
   2   2   1        0.27        0.92      0.58 o 
   3   2   1      599.06      676.53      6.17 o 
   4   2   1        5.18        0.39      0.60 o 
   5   2   1      284.89      291.51      3.59 o 
   6   2   1      100.51       97.83      3.23 o 
   7   2   1      312.18      301.15      6.74 o 
   8   2   1       91.15       94.94      4.51 o 
   9   2   1        1.13        1.37      3.26 o 
 -10   3   1       87.59       92.40      6.48 o 
  -9   3   1      138.78      157.08      5.65 o 
  -8   3   1      124.73      141.96      5.08 o 
  -7   3   1        9.97        3.39      2.32 o 
  -6   3   1       79.87       71.55      3.09 o 
  -5   3   1     3858.41     3949.77     32.78 o 
  -4   3   1     2699.63     2632.50     27.34 o 
  -3   3   1      367.25      290.93      4.47 o 
  -2   3   1     1794.17     1987.43     18.93 o 
  -1   3   1      150.07      137.18      2.23 o 
   0   3   1     4592.14     4813.27     43.00 o 
   1   3   1    17326.16    17899.23    261.35 o 
   2   3   1       43.92       50.19      1.55 o 
   3   3   1        3.08        7.22      1.61 o 
   4   3   1     1451.33     1434.18      9.52 o 
   5   3   1     1276.04     1255.63     13.09 o 
   6   3   1      303.64      300.08      6.96 o 
   7   3   1       52.13       51.90      3.51 o 
   8   3   1      342.91      373.01      8.18 o 
   9   3   1      142.91      157.29      7.48 o 
  -9   4   1        0.62       -0.37      2.31 o 
  -8   4   1       77.31       81.18      5.88 o 
  -7   4   1        7.96        5.86      3.11 o 
  -6   4   1       20.02       16.01      2.12 o 
  -5   4   1       27.41       20.92      2.26 o 
  -4   4   1        0.86        1.68      1.16 o 
  -3   4   1       76.94       76.49      1.75 o 
  -2   4   1      706.53      696.64      6.29 o 
  -1   4   1      153.80      154.96      2.22 o 
   0   4   1     4509.63     4742.07     54.67 o 
   1   4   1     1380.88     1410.81     21.04 o 
   2   4   1        1.79        5.87      0.73 o 
   3   4   1      901.05      948.71      8.49 o 
   4   4   1      621.59      610.70      6.04 o 
   5   4   1      135.16      125.24      3.36 o 
   6   4   1       85.76       75.53      3.05 o 
   7   4   1       58.84       60.92      3.12 o 
   8   4   1        1.38        0.26      2.29 o 
   9   4   1       29.11       27.63      4.42 o 
  -9   5   1        9.04       14.16      2.97 o 
  -8   5   1      198.15      203.68      6.20 o 
  -7   5   1      653.30      651.53     12.83 o 
  -6   5   1      455.10      455.45      7.78 o 
  -5   5   1      345.76      337.33      6.10 o 
  -4   5   1        6.59        9.13      1.44 o 
  -3   5   1     2191.86     2088.44     15.74 o 
  -2   5   1     2415.67     2347.28     14.84 o 
  -1   5   1      191.39      185.39      2.62 o 
   0   5   1      613.37      645.57      7.21 o 
   1   5   1     4705.47     5106.74     33.75 o 
   2   5   1     4750.94     4792.92     41.39 o 
   3   5   1      735.28      702.37      8.52 o 
   4   5   1      326.81      349.23      4.90 o 
   5   5   1      204.41      208.50      4.33 o 
   6   5   1      443.60      457.72      6.98 o 
   7   5   1      464.83      465.88      9.04 o 
   8   5   1      210.14      202.67      7.91 o 
   9   5   1        2.30       -4.58      3.05 o 
  -9   6   1        5.05        8.08      2.87 o 
  -8   6   1       54.65       64.98      4.19 o 
  -7   6   1      260.38      264.89      5.59 o 
  -6   6   1      517.54      516.10      8.51 o 
  -5   6   1      188.16      181.01      4.66 o 
  -4   6   1       52.06       42.81      1.76 o 
  -3   6   1        1.50        0.64      0.74 o 
  -2   6   1      301.85      274.05      3.17 o 
  -1   6   1     1380.38     1348.44     10.68 o 
   0   6   1      555.91      599.57      8.40 o 
   1   6   1      335.78      311.56      4.57 o 
   2   6   1     1053.56     1144.60      8.90 o 
   3   6   1     4910.73     5174.22     43.22 o 
   4   6   1      864.14      924.59     11.46 o 
   5   6   1       22.50       19.64      1.97 o 
   6   6   1      407.25      391.75      7.12 o 
   7   6   1       47.25       51.46      3.96 o 
   8   6   1       97.44       99.81      8.22 o 
  -9   7   1      232.59      251.19      7.41 o 
  -8   7   1      293.59      296.39      7.52 o 
  -7   7   1      363.44      347.03      6.57 o 
  -6   7   1      440.03      416.62      7.81 o 
  -5   7   1     1054.98     1090.52     16.96 o 
  -4   7   1     2486.40     2560.89     23.37 o 
  -3   7   1      525.63      529.19      6.18 o 
  -2   7   1      336.90      370.76      4.46 o 
  -1   7   1     1287.29     1300.05     20.44 o 
   0   7   1     4368.55     4452.95     51.12 o 
   1   7   1      749.29      693.71      6.88 o 
   2   7   1     1833.21     1818.94     13.03 o 
   3   7   1      816.33      846.27      7.76 o 
   4   7   1     1636.49     1667.24     20.97 o 
   5   7   1     1148.50     1152.81     34.72 o 
   6   7   1       32.80       27.49      2.90 o 
   7   7   1        8.88        6.19      2.51 o 
   8   7   1       42.59       48.57      5.23 o 
  -8   8   1        0.24       -2.05      3.02 o 
  -7   8   1       58.64       54.37      3.41 o 
  -6   8   1        4.81        6.29      2.06 o 
  -5   8   1       45.82       42.04      2.87 o 
  -4   8   1        1.82        0.31      1.79 o 
  -3   8   1      203.12      190.14      3.73 o 
  -2   8   1       79.18       68.36      3.92 o 
  -1   8   1      211.68      196.48      6.93 o 
   0   8   1        3.68        9.23      2.15 o 
   1   8   1       33.29       31.22      2.14 o 
   2   8   1      347.05      362.83      4.98 o 
   3   8   1        1.81        1.47      1.29 o 
   4   8   1      140.38      135.52      4.90 o 
   5   8   1       18.38       16.11      2.44 o 
   6   8   1        5.43        6.72      2.28 o 
   7   8   1        9.58        5.53      2.53 o 
   8   8   1       19.14       19.50      4.30 o 
  -8   9   1      142.48      146.51      7.23 o 
  -7   9   1      424.01      443.89      9.24 o 
  -6   9   1      673.37      687.18      9.36 o 
  -5   9   1       36.16       36.99      3.13 o 
  -4   9   1     1041.49     1063.32     25.19 o 
  -3   9   1     1373.01     1347.26     12.42 o 
  -2   9   1     1084.36     1031.59     11.89 o 
  -1   9   1      932.20      930.33     10.72 o 
   0   9   1      846.34      885.29     10.69 o 
   1   9   1      150.63      130.81      3.88 o 
   2   9   1     2009.10     1983.49     19.68 o 
   3   9   1     1732.88     1755.33     18.00 o 
   4   9   1       95.02       90.80      3.93 o 
   5   9   1      163.09      149.60      5.11 o 
   6   9   1      196.17      207.20      6.33 o 
   7   9   1      159.51      168.22      6.05 o 
   8   9   1       68.42       75.15      5.04 o 
  -8  10   1       11.84       11.96      3.04 o 
  -7  10   1        0.84       -1.08      2.38 o 
  -6  10   1        9.99        6.83      2.28 o 
  -5  10   1       65.26       66.83      3.19 o 
  -4  10   1       13.49       11.20      2.07 o 
  -3  10   1      234.43      223.32      4.46 o 
  -2  10   1       72.14       64.13      3.94 o 
  -1  10   1        0.13        0.95      1.29 o 
   0  10   1        0.03       -0.10      1.22 o 
   1  10   1      194.10      198.13     10.47 o 
   2  10   1      127.80      133.06      4.29 o 
   3  10   1      605.02      624.74     10.17 o 
   4  10   1       33.27       26.21      5.61 o 
   5  10   1       18.00       11.74      2.64 o 
   6  10   1        3.45       -0.45      2.18 o 
   7  10   1       62.26       69.17      5.20 o 
  -7  11   1      147.47      145.78      6.31 o 
  -6  11   1      325.92      338.28      8.18 o 
  -5  11   1        1.47       -0.23      2.04 o 
  -4  11   1       13.81       10.10      2.27 o 
  -3  11   1      883.75      871.92      9.86 o 
  -2  11   1      649.08      639.85     12.33 o 
  -1  11   1      649.17      654.41     18.12 o 
   0  11   1       77.63       78.51      2.80 o 
   1  11   1      241.62      242.32      6.95 o 
   2  11   1      427.67      462.64     11.46 o 
   3  11   1      499.34      506.97      8.99 o 
   4  11   1       19.66       21.27      2.90 o 
   5  11   1       70.49       73.70      4.31 o 
   6  11   1      318.75      350.13     10.46 o 
   7  11   1      230.11      225.39      9.17 o 
  -7  12   1        4.90       -0.29      2.73 o 
  -6  12   1        2.90        1.69      2.59 o 
  -5  12   1        4.34        2.75      2.29 o 
  -4  12   1       90.84       77.65      4.13 o 
  -3  12   1      132.64      134.89     11.03 o 
  -2  12   1       16.70       12.88      2.42 o 
  -1  12   1      134.56      123.43      4.37 o 
   0  12   1       40.57       41.90      2.92 o 
   1  12   1      259.35      261.94      6.24 o 
   2  12   1        5.87        1.85      1.99 o 
   3  12   1       75.48       80.06      5.05 o 
   4  12   1       57.63       56.11      8.02 o 
   5  12   1        0.37       -3.35      2.23 o 
   6  12   1       70.89       69.44     13.60 o 
  -6  13   1       33.73       29.34      3.71 o 
  -5  13   1      360.60      358.90     10.68 o 
  -4  13   1      129.88      126.39     11.91 o 
  -3  13   1      108.17      109.94      5.84 o 
  -2  13   1       82.87       92.23      4.16 o 
  -1  13   1      440.84      448.85     11.08 o 
   0  13   1      574.93      588.25     12.94 o 
   1  13   1      315.83      310.32      7.13 o 
   2  13   1       19.84       11.64      2.38 o 
   3  13   1       67.72       65.39      5.28 o 
   4  13   1      393.75      390.49     15.91 o 
   5  13   1      143.03      150.14     13.31 o 
  -5  14   1       54.26       53.29      5.36 o 
  -4  14   1      255.70      244.29      8.91 o 
  -3  14   1      129.75      124.17      6.31 o 
  -2  14   1       62.33       63.63      4.02 o 
  -1  14   1       87.04       85.07      5.50 o 
   0  14   1       13.22        9.97      3.10 o 
   1  14   1      449.44      439.78     11.63 o 
   2  14   1       83.53       81.68      5.92 o 
   3  14   1        7.91        0.95      3.18 o 
   4  14   1       34.85       33.61      5.01 o 
  -4  15   1       38.15       41.52      5.04 o 
  -3  15   1      273.50      283.69      9.49 o 
  -2  15   1     1138.36     1157.00     30.37 o 
  -1  15   1      219.74      213.24      8.45 o 
   0  15   1        1.45       -3.57      2.69 o 
   1  15   1       57.36       62.17      5.67 o 
   2  15   1      563.29      625.25     18.35 o 
   3  15   1      280.63      280.11     16.51 o 
  -2  16   1        1.19        2.16      5.23 o 
  -1  16   1       69.11       77.64      6.15 o 
   0  16   1       13.91       11.61      4.14 o 
   1  16   1        1.05       -3.54      2.84 o 
 -10   0   2      342.72      341.18     15.24 o 
  -9   0   2      503.17      520.34     17.89 o 
  -8   0   2      117.87      116.17      8.50 o 
  -7   0   2        1.94       -0.94      3.24 o 
  -6   0   2       81.10       54.18      5.80 o 
  -5   0   2     2078.09     1874.61     42.73 o 
  -4   0   2    12619.10    13102.64    154.70 o 
  -3   0   2     1451.77     1449.19     22.52 o 
  -2   0   2       73.34       74.73      2.18 o 
  -1   0   2      523.48      578.81     14.09 o 
   0   0   2      507.71      608.82     11.41 o 
   1   0   2      534.27      600.88      6.27 o 
   2   0   2      713.23      730.83      7.68 o 
   3   0   2      257.61      228.50      4.04 o 
   4   0   2     1285.72     1173.59     12.10 o 
   5   0   2     2416.24     2517.00     22.50 o 
   6   0   2       51.32       47.71      2.88 o 
   7   0   2        1.11       -1.42      3.37 o 
   8   0   2        6.81        3.18      4.42 o 
   9   0   2      250.77      298.40     14.13 o 
 -10   1   2        1.45       -0.28      3.55 o 
  -9   1   2        1.67       -0.83      3.06 o 
  -8   1   2       12.81       10.21      3.57 o 
  -7   1   2       44.89       38.80      5.38 o 
  -6   1   2      958.59      962.65     14.72 o 
  -5   1   2      168.18      155.10      2.59 o 
  -4   1   2      189.28      132.71      2.37 o 
  -3   1   2      234.87      186.33      2.64 o 
  -2   1   2      312.51      336.91      3.62 o 
  -1   1   2     6218.38     6337.34     47.50 o 
   0   1   2      383.19      393.61      5.18 o 
   1   1   2      618.50      654.27      5.25 o 
   2   1   2       32.08       41.35      1.30 o 
   3   1   2     2256.58     2303.48     13.83 o 
   4   1   2       95.05       90.63      2.02 o 
   5   1   2       31.25       27.80      1.65 o 
   6   1   2       20.50       17.40      1.74 o 
   7   1   2       62.89       64.65      3.97 o 
   8   1   2       11.73        2.76      3.01 o 
   9   1   2        4.09        5.33      3.63 o 
 -10   2   2       94.01      103.70      6.48 o 
  -9   2   2       32.35       28.26      4.50 o 
  -8   2   2      173.15      167.22      6.82 o 
  -7   2   2      976.67     1015.03     16.36 o 
  -6   2   2      752.64      736.71      9.54 o 
  -5   2   2      152.74      143.61      3.63 o 
  -4   2   2     1264.29     1313.78     18.06 o 
  -3   2   2     4197.07     4296.15     29.48 o 
  -2   2   2     3736.70     3747.87     25.24 o 
  -1   2   2     1347.28     1301.38     11.29 o 
   0   2   2       29.34       47.30      1.65 o 
   1   2   2     2918.63     2805.05     34.92 o 
   2   2   2     5411.43     5444.94     49.18 o 
   3   2   2      807.53      738.66      7.69 o 
   4   2   2       36.90       28.91      1.39 o 
   5   2   2      477.37      479.89      5.08 o 
   6   2   2     1048.48     1096.61     13.31 o 
   7   2   2      570.26      618.30     10.02 o 
   8   2   2       29.36       25.44      4.79 o 
   9   2   2        3.23       -0.51      3.47 o 
 -10   3   2       26.44       29.40      4.54 o 
  -9   3   2        0.71        0.59      2.92 o 
  -8   3   2       16.71       11.77      3.36 o 
  -7   3   2       57.30       58.13      4.56 o 
  -6   3   2      141.23      154.60      4.30 o 
  -5   3   2       39.58       37.70      2.27 o 
  -4   3   2      575.29      579.69     16.80 o 
  -3   3   2     1582.59     1638.44     20.09 o 
  -2   3   2     1547.36     1611.42     12.16 o 
  -1   3   2      591.71      664.05      5.79 o 
   0   3   2       55.43       36.26      3.97 o 
   1   3   2     2213.19     2299.77     33.25 o 
   2   3   2     1276.84     1353.81     19.85 o 
   3   3   2      389.05      452.39      4.85 o 
   4   3   2      339.58      325.95      5.04 o 
   5   3   2        9.63        8.17      1.86 o 
   6   3   2      100.91      103.94      4.14 o 
   7   3   2        6.81        4.48      2.19 o 
   8   3   2       32.43       31.65      4.39 o 
   9   3   2        7.46        4.98      5.42 o 
 -10   4   2       29.77       33.46      3.81 o 
  -9   4   2       95.95      114.76      6.54 o 
  -8   4   2      279.25      301.42      9.05 o 
  -7   4   2      532.29      540.23     11.40 o 
  -6   4   2      405.03      375.35      6.75 o 
  -5   4   2      629.95      636.42      8.70 o 
  -4   4   2      313.24      274.53      3.55 o 
  -3   4   2     1720.95     1767.57     13.60 o 
  -2   4   2     1394.70     1298.95     10.41 o 
  -1   4   2     3318.91     3243.29     22.01 o 
   0   4   2     4438.94     4416.50     34.30 o 
   1   4   2     3997.07     4241.96     33.48 o 
   2   4   2      719.76      705.13      6.58 o 
   3   4   2      362.48      323.75      4.09 o 
   4   4   2     1773.59     1929.07     21.47 o 
   5   4   2      849.88      864.87     13.12 o 
   6   4   2      745.05      766.28     14.69 o 
   7   4   2      224.13      227.94      9.65 o 
   8   4   2      126.46      130.38      6.54 o 
  -9   5   2        5.71        4.27      3.36 o 
  -8   5   2       15.11        8.18      3.39 o 
  -7   5   2        5.89        1.54      1.88 o 
  -6   5   2       23.42       20.00      2.67 o 
  -5   5   2       65.95       68.95      3.81 o 
  -4   5   2       90.50      108.07      3.19 o 
  -3   5   2      138.82      132.40      2.61 o 
  -2   5   2      274.42      320.15      7.10 o 
  -1   5   2     1453.85     1569.41     12.50 o 
   0   5   2      830.30      838.00      9.16 o 
   1   5   2      415.23      399.33      5.92 o 
   2   5   2      492.27      571.78      9.85 o 
   3   5   2        7.52        6.04      1.26 o 
   4   5   2       16.09       11.85      1.42 o 
   5   5   2       92.71       87.72      3.07 o 
   6   5   2       31.09       29.79      2.96 o 
   7   5   2       15.59       16.22      2.85 o 
   8   5   2        2.91        0.96      3.13 o 
  -9   6   2      222.51      211.23      8.25 o 
  -8   6   2      318.37      299.87      9.26 o 
  -7   6   2      258.39      237.21      7.94 o 
  -6   6   2      284.05      269.34      6.04 o 
  -5   6   2      817.94      808.83     10.61 o 
  -4   6   2      509.66      463.29     12.69 o 
  -3   6   2      573.49      553.64      6.18 o 
  -2   6   2     1594.00     1627.09     13.20 o 
  -1   6   2      669.23      692.20      6.58 o 
   0   6   2     2313.32     2518.73     21.82 o 
   1   6   2     1557.45     1709.14     16.32 o 
   2   6   2     1353.74     1366.34     13.40 o 
   3   6   2      722.53      698.19      8.13 o 
   4   6   2      839.79      822.05     14.77 o 
   5   6   2      215.37      206.63      5.61 o 
   6   6   2       77.30       77.52      3.97 o 
   7   6   2      118.21      126.34      5.13 o 
   8   6   2      166.08      175.15     13.12 o 
  -9   7   2        0.44       -1.99      2.62 o 
  -8   7   2        4.72       10.77      3.45 o 
  -7   7   2        3.99        2.64      2.11 o 
  -6   7   2        0.34       -0.04      1.88 o 
  -5   7   2      251.19      232.35      6.43 o 
  -4   7   2      307.57      288.15      5.68 o 
  -3   7   2      226.26      210.52      3.72 o 
  -2   7   2      584.02      609.79      7.24 o 
  -1   7   2      192.63      201.07      3.21 o 
   0   7   2      394.57      393.55      6.15 o 
   1   7   2     2051.28     2199.58     24.47 o 
   2   7   2       14.29       17.24      2.95 o 
   3   7   2       17.38       12.13      1.63 o 
   4   7   2        2.32       -0.95      1.21 o 
   5   7   2       38.47       41.46      3.37 o 
   6   7   2       60.06       59.32      3.85 o 
   7   7   2        4.91        1.26      2.23 o 
   8   7   2       26.64       23.70      4.48 o 
  -9   8   2       26.97       17.87      3.42 o 
  -8   8   2      231.84      236.16     15.80 o 
  -7   8   2      511.47      515.66      9.43 o 
  -6   8   2      768.76      796.95     11.53 o 
  -5   8   2      146.89      139.46      5.20 o 
  -4   8   2       56.50       67.12      3.10 o 
  -3   8   2      914.44      928.14     13.62 o 
  -2   8   2     2358.31     2379.51     17.93 o 
  -1   8   2      229.31      213.52      4.46 o 
   0   8   2       64.93       67.64      2.82 o 
   1   8   2      700.51      647.66      8.93 o 
   2   8   2     2827.67     2880.16     31.41 o 
   3   8   2     1058.01     1045.40     11.21 o 
   4   8   2      140.53      141.21      3.93 o 
   5   8   2        1.36       -1.11      1.83 o 
   6   8   2      180.72      187.26      9.27 o 
   7   8   2      300.40      304.91      8.95 o 
  -8   9   2       48.51       48.22      5.13 o 
  -7   9   2       12.88        5.74      2.59 o 
  -6   9   2       18.55       14.96      2.49 o 
  -5   9   2       27.39       25.89      2.70 o 
  -4   9   2      535.98      551.24      8.64 o 
  -3   9   2      160.51      146.59      3.47 o 
  -2   9   2        0.60       -0.78      0.97 o 
  -1   9   2        8.87        6.64      1.47 o 
   0   9   2      114.92       96.66      3.46 o 
   1   9   2      877.77      831.35     16.21 o 
   2   9   2      135.70      124.93      4.22 o 
   3   9   2       68.47       68.75      3.36 o 
   4   9   2      458.53      455.46      8.68 o 
   5   9   2       89.59       85.47      4.38 o 
   6   9   2      154.68      147.95      5.59 o 
   7   9   2       35.17       27.47      3.62 o 
  -8  10   2      102.29      103.89      5.12 o 
  -7  10   2       28.21       24.70      3.09 o 
  -6  10   2      297.76      309.15      7.26 o 
  -5  10   2      449.76      459.42     10.63 o 
  -4  10   2      560.78      553.57     11.27 o 
  -3  10   2      441.76      425.69      6.23 o 
  -2  10   2       71.02       62.54      3.87 o 
  -1  10   2     1227.52     1234.05     13.85 o 
   0  10   2     1595.07     1615.60     18.81 o 
   1  10   2      214.86      196.82      5.58 o 
   2  10   2       12.37       10.76      2.13 o 
   3  10   2      698.41      685.91     20.81 o 
   4  10   2      585.25      619.60     10.64 o 
   5  10   2      435.68      460.59     13.33 o 
   6  10   2       92.77       80.75      5.42 o 
   7  10   2        3.99       -1.38      2.66 o 
  -7  11   2        4.23        2.46      3.28 o 
  -6  11   2       71.85       75.54      5.44 o 
  -5  11   2      150.52      138.84      4.91 o 
  -4  11   2      123.07      132.86     13.25 o 
  -3  11   2       28.77       29.09      3.11 o 
  -2  11   2      147.95      127.74      5.51 o 
  -1  11   2      791.28      774.64     10.57 o 
   0  11   2       12.57       15.81      2.23 o 
   1  11   2      130.37      114.20      4.24 o 
   2  11   2       70.39       56.29      3.45 o 
   3  11   2      282.39      286.88      8.17 o 
   4  11   2       30.33       37.02      8.56 o 
   5  11   2      100.21       93.76      6.52 o 
   6  11   2        0.04       -0.83      2.30 o 
  -7  12   2      267.87      274.68      7.95 o 
  -6  12   2      230.29      224.43     12.70 o 
  -5  12   2        9.36        6.78      4.50 o 
  -4  12   2       24.41       20.24      3.44 o 
  -3  12   2     1078.01     1129.08     18.06 o 
  -2  12   2     1169.41     1138.89     18.34 o 
  -1  12   2      451.24      444.35     10.72 o 
   0  12   2       45.31       50.15      3.24 o 
   1  12   2       46.71       50.06      3.45 o 
   2  12   2      406.38      461.03     10.61 o 
   3  12   2      943.08      974.78     23.27 o 
   4  12   2      334.23      318.85     17.94 o 
   5  12   2       45.11       54.56      5.18 o 
  -6  13   2       20.32       20.53      9.15 o 
  -5  13   2        0.20       -4.96      4.25 o 
  -4  13   2      101.51       86.49      8.52 o 
  -3  13   2       16.82       17.96      5.06 o 
  -2  13   2        7.72        6.84      2.84 o 
  -1  13   2       93.20       77.60      5.24 o 
   0  13   2       37.04       29.19      3.83 o 
   1  13   2        2.64       -2.19      1.78 o 
   2  13   2       47.00       43.14      5.03 o 
   3  13   2       17.42       16.83      4.79 o 
   4  13   2       50.26       34.95      4.52 o 
   5  13   2       18.51       11.77      3.57 o 
  -5  14   2      271.07      275.98      9.73 o 
  -4  14   2      188.69      187.16      7.98 o 
  -3  14   2       98.09       88.96      5.52 o 
  -2  14   2      281.87      270.16      9.91 o 
  -1  14   2      139.56      137.73     10.00 o 
   0  14   2      277.33      261.41      9.04 o 
   1  14   2      168.01      168.22      6.45 o 
   2  14   2      194.45      181.45      6.08 o 
   3  14   2       59.18       55.42      7.30 o 
   4  14   2      239.92      228.70     17.15 o 
  -4  15   2        0.15        4.05      3.18 o 
  -3  15   2       54.72       54.75      5.38 o 
  -2  15   2        0.58       -6.32      4.21 o 
  -1  15   2       63.14       61.47      7.73 o 
   0  15   2        4.03        1.36      2.84 o 
   1  15   2        0.02       -1.61      2.76 o 
   2  15   2        3.23        2.17      3.49 o 
  -1  16   2      130.12      119.99     10.02 o 
   0  16   2       76.41       68.78      6.01 o 
 -10   1   3       42.85       43.04      5.63 o 
  -9   1   3      145.82      123.90      6.44 o 
  -8   1   3       24.12       26.36      4.04 o 
  -7   1   3      428.36      408.06      9.72 o 
  -6   1   3     1319.90     1276.78     17.90 o 
  -5   1   3      667.36      581.48      7.08 o 
  -4   1   3      525.11      469.15      5.29 o 
  -3   1   3     1533.58     1481.71     14.74 o 
  -2   1   3       18.82       10.97      1.18 o 
  -1   1   3       48.15       41.03      1.66 o 
   0   1   3      598.31      637.45      9.28 o 
   1   1   3      861.72      886.56      9.61 o 
   2   1   3     1983.00     2034.25     12.62 o 
   3   1   3      937.57      913.66      7.21 o 
   4   1   3       14.46        4.23      1.15 o 
   5   1   3      307.88      314.41      4.35 o 
   6   1   3      291.91      300.31      5.69 o 
   7   1   3      155.88      169.18      5.43 o 
   8   1   3       30.92       35.78      4.51 o 
 -10   2   3       51.97       51.35      5.51 o 
  -9   2   3      132.60       98.31      6.00 o 
  -8   2   3      390.82      356.69      9.80 o 
  -7   2   3       54.61       45.45      4.30 o 
  -6   2   3       11.81       17.57      2.07 o 
  -5   2   3       35.13       39.36      4.96 o 
  -4   2   3        2.09       -0.13      0.78 o 
  -3   2   3      398.28      430.54      5.17 o 
  -2   2   3      431.33      515.00      7.10 o 
  -1   2   3      505.00      493.91     15.72 o 
   0   2   3       99.58      116.28      2.90 o 
   1   2   3      597.71      634.29      7.77 o 
   2   2   3        6.19        5.89      1.19 o 
   3   2   3        8.72        5.10      1.07 o 
   4   2   3       61.53       61.07      1.96 o 
   5   2   3       18.35       12.48      1.55 o 
   6   2   3       15.41       11.81      2.04 o 
   7   2   3       67.03       71.94      4.11 o 
   8   2   3       44.50       32.25      6.55 o 
 -10   3   3      179.57      175.77      7.95 o 
  -9   3   3      373.74      380.23     10.91 o 
  -8   3   3      407.73      388.88     10.26 o 
  -7   3   3       99.19       91.70      9.32 o 
  -6   3   3      481.07      457.75      7.47 o 
  -5   3   3     1578.73     1603.48     16.13 o 
  -4   3   3     2559.35     2622.76     25.00 o 
  -3   3   3     1329.49     1449.79     11.83 o 
  -2   3   3      670.40      638.98      7.20 o 
  -1   3   3     6012.67     5982.74     45.78 o 
   0   3   3     5789.83     5762.51    103.83 o 
   1   3   3     1163.93     1126.67     15.63 o 
   2   3   3      340.44      315.43      3.91 o 
   3   3   3     1143.83     1096.39      9.25 o 
   4   3   3     1996.75     2030.09     17.92 o 
   5   3   3      970.44      981.18      9.47 o 
   6   3   3      251.83      241.49      6.14 o 
   7   3   3       28.41       35.68      7.03 o 
   8   3   3      137.64      156.99     18.91 o 
 -10   4   3        7.87        6.15      3.56 o 
  -9   4   3        0.07        0.39      4.93 o 
  -8   4   3        3.71        1.45      6.63 o 
  -7   4   3        9.35       11.17      3.13 o 
  -6   4   3      313.11      318.00      6.39 o 
  -5   4   3      152.40      164.57      4.39 o 
  -4   4   3     1671.96     1753.63     14.17 o 
  -3   4   3      319.88      304.08      4.24 o 
  -2   4   3       55.97       34.81      1.78 o 
  -1   4   3      271.43      218.95      3.17 o 
   0   4   3      199.01      206.45      4.15 o 
   1   4   3      151.75      154.64      3.75 o 
   2   4   3        2.07        2.28      1.83 o 
   3   4   3      493.82      490.34      5.55 o 
   4   4   3        0.54       -0.52      1.29 o 
   5   4   3      629.99      612.04      9.16 o 
   6   4   3       39.37       31.33      3.33 o 
   7   4   3       46.10       50.06      4.01 o 
   8   4   3       59.27       67.22      5.95 o 
  -9   5   3       74.93       66.86      5.92 o 
  -8   5   3      350.06      325.83      9.58 o 
  -7   5   3      553.14      533.82     11.45 o 
  -6   5   3      479.47      462.15      7.95 o 
  -5   5   3      208.82      196.94      4.89 o 
  -4   5   3      657.66      627.71      6.91 o 
  -3   5   3     2587.33     2542.80     19.12 o 
  -2   5   3     7415.09     7520.97     78.71 o 
  -1   5   3     1145.63     1150.45     10.19 o 
   0   5   3      108.00       94.78      2.98 o 
   1   5   3     1358.04     1376.47     25.84 o 
   2   5   3     4401.57     4462.88     36.76 o 
   3   5   3     1605.86     1694.01     40.23 o 
   4   5   3      133.96      129.78      3.72 o 
   5   5   3       13.31       11.18      2.31 o 
   6   5   3      477.36      514.82      9.54 o 
   7   5   3      568.49      617.23     11.12 o 
   8   5   3      129.48      138.95     25.52 o 
  -9   6   3        9.33        6.02      3.51 o 
  -8   6   3       15.96       17.04      4.89 o 
  -7   6   3       40.45       38.90      3.13 o 
  -6   6   3      307.98      295.47      6.51 o 
  -5   6   3      117.27       97.49     11.00 o 
  -4   6   3      118.03      109.41      4.02 o 
  -3   6   3      532.90      519.04      6.19 o 
  -2   6   3      473.14      470.90      6.38 o 
  -1   6   3     1962.38     2043.69     15.50 o 
   0   6   3        5.37        2.07      1.18 o 
   1   6   3      701.21      691.56      9.20 o 
   2   6   3       88.66      103.08      3.61 o 
   3   6   3      135.78      125.11      3.53 o 
   4   6   3      110.34       89.56      3.62 o 
   5   6   3        0.08       -1.01      1.83 o 
   6   6   3       78.13       74.16      4.21 o 
   7   6   3        6.10        3.32      2.87 o 
  -9   7   3      140.73      157.76     10.31 o 
  -8   7   3       88.61       84.61      5.66 o 
  -7   7   3      103.84       97.62      4.27 o 
  -6   7   3      203.43      206.68      7.69 o 
  -5   7   3      873.30      868.61     24.46 o 
  -4   7   3      190.41      163.78      4.41 o 
  -3   7   3       15.84       25.07      1.68 o 
  -2   7   3      886.45      954.36     10.72 o 
  -1   7   3     1292.88     1318.60     13.85 o 
   0   7   3     2204.07     2227.72     20.80 o 
   1   7   3      607.75      628.07      8.95 o 
   2   7   3       45.17       38.81      2.66 o 
   3   7   3        3.84        3.09      1.51 o 
   4   7   3      553.79      543.36     13.55 o 
   5   7   3      375.34      399.72      9.68 o 
   6   7   3       47.78       44.11      3.91 o 
   7   7   3      129.53      121.47      5.53 o 
  -9   8   3        2.06        3.53      3.53 o 
  -8   8   3        2.98       -2.95      2.77 o 
  -7   8   3       16.96       22.11      3.03 o 
  -6   8   3        2.86        3.10      2.01 o 
  -5   8   3        0.51       -0.83      1.52 o 
  -4   8   3       37.57       36.38      2.72 o 
  -3   8   3       38.93       37.02      2.06 o 
  -2   8   3      239.06      257.08      5.11 o 
  -1   8   3      194.54      205.45      4.78 o 
   0   8   3      119.43      119.59      3.86 o 
   1   8   3      315.44      301.81      6.18 o 
   2   8   3       27.15       25.24      2.44 o 
   3   8   3      213.26      211.36      5.92 o 
   4   8   3       34.52       32.79      3.20 o 
   5   8   3        7.44       -0.55      2.06 o 
   6   8   3       37.54       37.45      3.72 o 
   7   8   3        1.46        3.17      2.76 o 
  -8   9   3       66.14       73.15      5.52 o 
  -7   9   3      344.59      363.61      8.99 o 
  -6   9   3      315.15      312.48      7.21 o 
  -5   9   3      172.81      175.79      5.20 o 
  -4   9   3        2.69        5.42      2.26 o 
  -3   9   3      265.26      274.44      5.90 o 
  -2   9   3      968.85      983.62     11.77 o 
  -1   9   3     1150.71     1169.28     13.48 o 
   0   9   3      103.53      102.58      4.10 o 
   1   9   3      218.68      219.19      5.85 o 
   2   9   3       99.82       92.76      3.90 o 
   3   9   3      379.64      365.73      7.56 o 
   4   9   3      198.35      185.78      7.18 o 
   5   9   3       66.41       65.20      4.36 o 
   6   9   3       90.82       91.31      4.92 o 
  -8  10   3        9.51        9.44      2.90 o 
  -7  10   3        7.26        6.28      3.23 o 
  -6  10   3        3.02        1.38      2.09 o 
  -5  10   3       29.89       28.68      3.84 o 
  -4  10   3       24.04       29.42      3.48 o 
  -3  10   3        0.98        1.85      1.83 o 
  -2  10   3      113.19      104.86      3.79 o 
  -1  10   3      236.56      231.96      5.52 o 
   0  10   3       22.42       21.35      2.34 o 
   1  10   3       64.86       65.33      3.39 o 
   2  10   3       14.38       13.26      2.32 o 
   3  10   3        0.90        1.34      2.03 o 
   4  10   3        2.69        3.60      2.76 o 
   5  10   3       32.73       29.05      4.17 o 
   6  10   3        0.40       -3.41      2.27 o 
  -7  11   3      241.49      249.25     16.86 o 
  -6  11   3      248.27      241.88      8.49 o 
  -5  11   3      228.60      244.14      8.30 o 
  -4  11   3      469.57      486.86     11.34 o 
  -3  11   3      924.71      949.29     29.07 o 
  -2  11   3      524.95      541.18     14.07 o 
  -1  11   3      420.65      417.20      7.74 o 
   0  11   3       39.48       34.15      2.96 o 
   1  11   3      381.80      394.99      7.95 o 
   2  11   3      999.82     1033.36     14.18 o 
   3  11   3     1153.95     1185.42     16.56 o 
   4  11   3      196.05      204.46     11.00 o 
   5  11   3       26.18       30.59      4.39 o 
  -6  12   3       58.09       48.37      5.07 o 
  -5  12   3        9.22        9.45      3.44 o 
  -4  12   3       50.53       54.98      8.25 o 
  -3  12   3       80.37       80.80      6.15 o 
  -2  12   3       97.44       99.30      9.10 o 
  -1  12   3       61.03       57.74      4.82 o 
   0  12   3       13.05       15.56      2.49 o 
   1  12   3       21.28       26.76      3.89 o 
   2  12   3        6.53        5.12      2.57 o 
   3  12   3       97.01       94.61      5.76 o 
   4  12   3       37.00       28.98      4.75 o 
   5  12   3        3.69       10.48      3.88 o 
  -6  13   3      146.11      156.56     11.18 o 
  -5  13   3      385.22      386.63     16.78 o 
  -4  13   3      478.08      464.98     24.62 o 
  -3  13   3       59.14       49.34      4.80 o 
  -2  13   3      137.45      148.57      8.53 o 
  -1  13   3      410.08      438.00     11.60 o 
   0  13   3      776.22      846.96     12.75 o 
   1  13   3       96.96      100.60      4.78 o 
   2  13   3       88.75       80.78      4.47 o 
   3  13   3      246.36      253.02     14.76 o 
   4  13   3      525.41      543.04     13.61 o 
  -5  14   3       19.46       11.24      5.86 o 
  -4  14   3       35.03       32.75      7.05 o 
  -3  14   3      151.92      138.01      6.84 o 
  -2  14   3       18.79       12.95      5.32 o 
  -1  14   3       55.16       69.10      9.98 o 
   0  14   3       22.60       17.00      3.97 o 
   1  14   3       44.89       39.56      3.75 o 
   2  14   3        9.20        5.08      2.57 o 
   3  14   3       67.86       77.77      5.94 o 
  -3  15   3       95.67      107.06      9.96 o 
  -2  15   3      404.05      385.63     16.99 o 
  -1  15   3       20.66       17.39      4.16 o 
   0  15   3        9.97        3.68      3.34 o 
   1  15   3       95.40       91.81      6.07 o 
 -10   0   4       21.40       16.20      6.20 o 
  -9   0   4      487.18      502.43     17.75 o 
  -8   0   4       90.62       84.94      7.45 o 
  -7   0   4      125.51      138.04      8.58 o 
  -6   0   4       73.36       71.84      5.90 o 
  -5   0   4     1245.49     1171.84     15.26 o 
  -4   0   4      739.44      665.63     13.18 o 
  -3   0   4       22.87       16.50      1.91 o 
  -2   0   4      805.23     1000.25     13.00 o 
  -1   0   4      420.14      369.62     10.25 o 
   0   0   4     8353.57     8682.42    116.34 o 
   1   0   4      594.98      614.98     14.59 o 
   2   0   4       21.72       13.91      2.11 o 
   3   0   4      276.66      277.00      5.46 o 
   4   0   4      869.33      904.84     11.37 o 
   5   0   4      326.70      345.02      6.96 o 
   6   0   4       56.10       61.25      3.64 o 
   7   0   4        1.24       -1.49      3.96 o 
 -10   1   4       18.13       14.09      4.05 o 
  -9   1   4       14.23        4.66      3.70 o 
  -8   1   4       52.51       55.09      4.97 o 
  -7   1   4       65.59       70.41      4.72 o 
  -6   1   4      127.93       95.33      4.74 o 
  -5   1   4        0.64       -1.45      0.97 o 
  -4   1   4      167.64      175.39      3.43 o 
  -3   1   4      252.90      249.68      3.96 o 
  -2   1   4      707.08      761.55      7.63 o 
  -1   1   4       40.59       32.33      2.45 o 
   0   1   4      225.82      167.75      4.97 o 
   1   1   4      711.98      608.54     10.33 o 
   2   1   4       21.62       18.54      1.94 o 
   3   1   4      323.27      304.05      4.04 o 
   4   1   4       18.74        9.61      1.33 o 
   5   1   4      382.84      396.34      5.24 o 
   6   1   4      220.89      218.25      5.18 o 
   7   1   4       23.84       25.55      5.80 o 
 -10   2   4       58.53       63.42      9.92 o 
  -9   2   4      172.32      155.28      7.94 o 
  -8   2   4      440.95      416.78     10.68 o 
  -7   2   4      492.32      491.35     10.93 o 
  -6   2   4      372.80      349.24      6.52 o 
  -5   2   4      340.51      330.47      6.48 o 
  -4   2   4      490.53      504.34      6.57 o 
  -3   2   4     2201.69     2211.31     34.55 o 
  -2   2   4     1538.79     1494.16     17.25 o 
  -1   2   4      404.40      421.76      5.94 o 
   0   2   4      517.56      527.21     16.34 o 
   1   2   4     1464.85     1400.16     14.50 o 
   2   2   4     2066.31     2024.97     24.31 o 
   3   2   4     1118.69     1133.80     13.00 o 
   4   2   4       49.14       42.52      2.27 o 
   5   2   4       52.83       48.85      2.86 o 
   6   2   4      397.51      413.26      8.38 o 
   7   2   4      168.79      179.11      9.36 o 
 -10   3   4        2.78        3.22      3.46 o 
  -9   3   4       43.68       46.43      5.33 o 
  -8   3   4       58.93       55.61      5.19 o 
  -7   3   4        0.66        4.16      5.76 o 
  -6   3   4      135.22      134.12      4.26 o 
  -5   3   4      326.56      315.54      6.09 o 
  -4   3   4        0.39       -1.03      1.27 o 
  -3   3   4      143.66      156.46      3.20 o 
  -2   3   4      151.79      187.13      4.16 o 
  -1   3   4     1315.09     1374.78     13.34 o 
   0   3   4        4.81        1.43      1.20 o 
   1   3   4      387.74      369.96      6.41 o 
   2   3   4       41.71       41.56      3.52 o 
   3   3   4      389.24      384.94      7.03 o 
   4   3   4       93.70       91.35      3.29 o 
   5   3   4       37.61       28.01      2.53 o 
   6   3   4        6.75        2.09      2.32 o 
   7   3   4       10.14        3.91      3.26 o 
  -9   4   4      160.21      157.45      7.30 o 
  -8   4   4      565.16      537.36     12.39 o 
  -7   4   4       23.85       20.29      3.43 o 
  -6   4   4      748.54      752.91     13.28 o 
  -5   4   4     2372.40     2432.82     44.13 o 
  -4   4   4     2514.99     2541.87     34.13 o 
  -3   4   4      662.67      631.39      7.07 o 
  -2   4   4     1085.93     1066.39     11.14 o 
  -1   4   4     1909.47     1951.37     17.60 o 
   0   4   4     1593.76     1574.51     19.34 o 
   1   4   4     2643.52     2609.83     32.85 o 
   2   4   4      605.09      578.57     10.48 o 
   3   4   4      367.78      364.48      7.04 o 
   4   4   4      500.25      497.63     14.62 o 
   5   4   4      481.63      517.19      8.03 o 
   6   4   4      158.76      156.11      5.49 o 
   7   4   4      105.06      108.24      5.19 o 
  -9   5   4       23.63       14.01      3.92 o 
  -8   5   4       55.65       48.79      5.08 o 
  -7   5   4      174.28      191.42      7.14 o 
  -6   5   4      109.96       94.38      4.07 o 
  -5   5   4       53.89       41.95      3.02 o 
  -4   5   4       58.82       53.64      2.33 o 
  -3   5   4       52.98       54.30      2.18 o 
  -2   5   4       96.81       83.69      2.74 o 
  -1   5   4      387.50      348.52      6.57 o 
   0   5   4       55.50       46.38      2.67 o 
   1   5   4       71.12       57.00      2.95 o 
   2   5   4       13.39       11.70      1.95 o 
   3   5   4       27.06       26.24      2.58 o 
   4   5   4       12.47        9.52      2.81 o 
   5   5   4        1.23       -0.99      2.02 o 
   6   5   4       79.47       73.14      4.37 o 
   7   5   4       14.25       10.32      2.91 o 
  -9   6   4      139.91      149.62      8.85 o 
  -8   6   4       88.71       87.64      5.64 o 
  -7   6   4       43.80       51.66      3.62 o 
  -6   6   4      376.33      398.26      9.95 o 
  -5   6   4      946.40      950.42     23.67 o 
  -4   6   4      982.67      974.98     11.88 o 
  -3   6   4      176.73      142.12      3.28 o 
  -2   6   4      925.82      840.25     14.86 o 
  -1   6   4     1266.02     1195.56     13.30 o 
   0   6   4     1153.39     1077.39     12.64 o 
   1   6   4      336.92      355.33      6.71 o 
   2   6   4       52.19       64.05      4.58 o 
   3   6   4      128.07      143.34      6.54 o 
   4   6   4      778.34      804.17     11.82 o 
   5   6   4      400.15      418.93      8.82 o 
   6   6   4       31.68       36.72      3.71 o 
   7   6   4      126.85      133.87      5.97 o 
  -9   7   4       79.80       81.29      5.95 o 
  -8   7   4        1.94       -3.56      2.67 o 
  -7   7   4       56.73       50.69      3.79 o 
  -6   7   4        0.02       -1.30      1.77 o 
  -5   7   4       35.30       30.13      4.22 o 
  -4   7   4        1.75       -2.24      1.50 o 
  -3   7   4       11.97       11.52      1.88 o 
  -2   7   4       47.86       44.64      3.80 o 
  -1   7   4      276.31      278.76      5.71 o 
   0   7   4      168.33      152.90      4.46 o 
   1   7   4       14.28        6.24      1.73 o 
   2   7   4      131.10      130.33      4.44 o 
   3   7   4      236.65      232.38      6.05 o 
   4   7   4        5.00        5.34      2.17 o 
   5   7   4        7.17        3.34      2.40 o 
   6   7   4        2.80        1.09      2.60 o 
  -8   8   4        3.39        5.83      3.27 o 
  -7   8   4      399.54      386.68      8.37 o 
  -6   8   4       62.35       56.84      3.45 o 
  -5   8   4       16.58       11.24      2.26 o 
  -4   8   4       82.08       80.05      4.61 o 
  -3   8   4     1281.75     1295.05     21.15 o 
  -2   8   4     1432.48     1493.01     57.63 o 
  -1   8   4      275.30      293.37      6.08 o 
   0   8   4       17.17       15.85      2.76 o 
   1   8   4        2.86        0.93      1.52 o 
   2   8   4      575.54      587.88     11.89 o 
   3   8   4      466.95      481.58      9.02 o 
   4   8   4      257.13      243.33      6.58 o 
   5   8   4       75.91       71.62      6.43 o 
   6   8   4       96.45      114.32      5.46 o 
  -8   9   4       68.77       68.98      5.79 o 
  -7   9   4        2.15        2.80      2.36 o 
  -6   9   4       77.60       83.84      5.18 o 
  -5   9   4       20.79       15.93      3.34 o 
  -4   9   4      368.59      367.88      9.54 o 
  -3   9   4      123.83      112.40      5.03 o 
  -2   9   4      111.76      104.95      3.91 o 
  -1   9   4      788.31      794.75     11.08 o 
   0   9   4       70.24       62.94      3.52 o 
   1   9   4      317.15      328.06      7.07 o 
   2   9   4       24.17       19.43      2.55 o 
   3   9   4      173.60      180.76      6.48 o 
   4   9   4       49.65       53.95     15.02 o 
   5   9   4      102.47       98.57      6.17 o 
   6   9   4        1.57       -4.34      2.97 o 
  -7  10   4      140.93      134.52      6.93 o 
  -6  10   4      278.10      300.50     10.38 o 
  -5  10   4      600.92      667.63     13.96 o 
  -4  10   4      509.60      527.90     16.26 o 
  -3  10   4       35.38       36.85      5.98 o 
  -2  10   4        6.00        0.95      1.81 o 
  -1  10   4     1458.50     1550.51     33.80 o 
   0  10   4     1202.33     1241.60     22.54 o 
   1  10   4      221.28      222.96      6.16 o 
   2  10   4       35.90       30.34      3.20 o 
   3  10   4      225.00      205.95      7.09 o 
   4  10   4      429.24      417.27     11.44 o 
   5  10   4      191.46      194.60     12.85 o 
  -7  11   4       11.03        7.48      3.77 o 
  -6  11   4       61.68       73.15      5.72 o 
  -5  11   4       13.18       14.32      3.52 o 
  -4  11   4       33.91       33.12      4.30 o 
  -3  11   4       16.56       12.66      4.10 o 
  -2  11   4        3.06        1.20      2.43 o 
  -1  11   4        0.07        0.72      2.00 o 
   0  11   4        5.19        4.64      2.16 o 
   1  11   4      232.36      227.98      6.34 o 
   2  11   4        5.79        2.50      2.26 o 
   3  11   4       53.30       56.88      7.72 o 
   4  11   4       58.13       67.25      5.79 o 
  -6  12   4      518.37      545.62     17.12 o 
  -5  12   4      213.07      206.68      8.28 o 
  -4  12   4      127.88      125.93      6.47 o 
  -3  12   4      145.48      152.84      7.01 o 
  -2  12   4      458.14      469.40     11.74 o 
  -1  12   4      514.03      505.36     16.22 o 
   0  12   4      127.87      120.87      4.96 o 
   1  12   4      367.23      369.17      8.40 o 
   2  12   4      812.46      856.10     13.55 o 
   3  12   4      292.31      296.51     10.00 o 
   4  12   4        2.34        1.91      3.68 o 
  -5  13   4        0.96       -4.05      2.84 o 
  -4  13   4        6.75        5.93      3.34 o 
  -3  13   4       60.90       64.80      5.52 o 
  -2  13   4       73.84       75.05      5.68 o 
  -1  13   4       18.43       14.22      3.65 o 
   0  13   4      153.36      154.48      5.71 o 
   1  13   4       40.73       50.29      4.17 o 
   2  13   4        2.22        3.41      2.91 o 
   3  13   4       17.70       14.64      3.88 o 
  -4  14   4       76.50       75.00      5.86 o 
  -3  14   4       73.44       82.37      6.02 o 
  -2  14   4      291.70      286.04     14.75 o 
  -1  14   4       65.44       82.06      6.44 o 
   0  14   4      159.02      163.75      9.26 o 
   1  14   4      115.61      123.01      5.82 o 
  -9   1   5      158.47      154.75      7.29 o 
  -8   1   5      256.15      254.08      8.58 o 
  -7   1   5      677.24      700.76     13.55 o 
  -6   1   5       11.96        6.12      2.53 o 
  -5   1   5       70.36       74.84      2.74 o 
  -4   1   5     1591.02     1650.24     14.41 o 
  -3   1   5      985.56     1019.32     10.14 o 
  -2   1   5      829.62      798.22      8.52 o 
  -1   1   5      381.28      311.92      7.36 o 
   0   1   5     1106.30     1070.99     15.83 o 
   1   1   5     1048.16     1038.50     15.89 o 
   2   1   5     1515.74     1511.43     28.65 o 
   3   1   5      152.72      150.41      6.83 o 
   4   1   5       25.85       28.46      2.94 o 
   5   1   5      114.63      118.98      4.07 o 
   6   1   5      378.29      422.23      8.87 o 
  -9   2   5       29.53       29.43      4.80 o 
  -8   2   5       45.09       42.99      4.91 o 
  -7   2   5       34.21       29.86      6.58 o 
  -6   2   5       42.21       41.61      2.98 o 
  -5   2   5      688.87      698.40     23.12 o 
  -4   2   5       75.96       63.58      3.65 o 
  -3   2   5        0.24        1.08      1.79 o 
  -2   2   5      288.77      287.66      5.60 o 
  -1   2   5      981.19     1024.89     11.60 o 
   0   2   5       58.69       53.32      5.35 o 
   1   2   5       22.65       26.86      5.71 o 
   2   2   5      192.33      162.33      4.82 o 
   3   2   5      240.44      224.36      5.89 o 
   4   2   5      175.95      164.50      5.23 o 
   5   2   5        0.47       -2.56      1.71 o 
   6   2   5       31.03       22.12      3.99 o 
  -9   3   5      225.43      208.69      9.38 o 
  -8   3   5      566.13      509.33     12.15 o 
  -7   3   5       40.60       29.24      3.82 o 
  -6   3   5      205.97      204.06      8.44 o 
  -5   3   5     1327.49     1307.80     20.25 o 
  -4   3   5     1337.05     1316.43     12.53 o 
  -3   3   5      526.62      546.57      8.00 o 
  -2   3   5      162.54      168.34      4.97 o 
  -1   3   5      865.38      856.46     10.16 o 
   0   3   5     1234.21     1277.59     18.05 o 
   1   3   5     1472.18     1555.09     16.84 o 
   2   3   5        1.61        0.94      1.72 o 
   3   3   5       85.31       76.89      3.86 o 
   4   3   5      699.16      691.69     19.11 o 
   5   3   5      429.53      443.62      8.82 o 
   6   3   5       21.18       14.53      4.56 o 
  -9   4   5        0.73       -0.60      4.33 o 
  -8   4   5       66.44       69.34      6.09 o 
  -7   4   5       21.92       18.22      3.65 o 
  -6   4   5       49.17       53.10      3.30 o 
  -5   4   5      167.04      156.91      6.47 o 
  -4   4   5      128.67      108.69      5.44 o 
  -3   4   5       44.83       50.10      2.72 o 
  -2   4   5      748.85      748.63      9.31 o 
  -1   4   5      502.99      478.78      9.69 o 
   0   4   5      380.38      388.91      8.84 o 
   1   4   5     1110.29     1122.25     19.77 o 
   2   4   5        0.36       -1.48      1.47 o 
   3   4   5      372.38      358.17      7.49 o 
   4   4   5       60.58       48.92      3.61 o 
   5   4   5       71.43       77.84      4.40 o 
   6   4   5       10.60        6.06      2.75 o 
  -9   5   5       48.09       45.10      5.30 o 
  -8   5   5      515.03      529.93     19.99 o 
  -7   5   5      335.31      335.07      9.62 o 
  -6   5   5      655.30      644.46     12.31 o 
  -5   5   5      174.85      162.87      5.23 o 
  -4   5   5       99.27       91.77      3.04 o 
  -3   5   5     1782.95     1805.67     15.57 o 
  -2   5   5     1756.97     1650.82     31.43 o 
  -1   5   5      120.02      102.57      5.53 o 
   0   5   5        4.74        4.06      2.38 o 
   1   5   5     1116.15     1070.51     13.46 o 
   2   5   5      619.36      626.70     16.23 o 
   3   5   5      259.32      255.32      6.42 o 
   4   5   5       67.78       60.59      3.88 o 
   5   5   5      129.50      132.80      6.39 o 
   6   5   5      147.25      164.56      6.16 o 
  -9   6   5        2.12        3.24      3.70 o 
  -8   6   5       75.72       75.98      5.71 o 
  -7   6   5      207.54      199.50      7.73 o 
  -6   6   5      226.73      224.61      6.07 o 
  -5   6   5        0.03       -2.44      1.63 o 
  -4   6   5      223.33      217.52      7.05 o 
  -3   6   5      699.13      679.21      9.93 o 
  -2   6   5       18.09       14.13      2.55 o 
  -1   6   5        0.14       -0.92      1.57 o 
   0   6   5      120.37      117.11      4.14 o 
   1   6   5      350.57      348.16      7.28 o 
   2   6   5      546.17      532.51     10.43 o 
   3   6   5       73.50       72.17      3.82 o 
   4   6   5        8.79       12.09      2.87 o 
   5   6   5       77.84       88.50      7.44 o 
   6   6   5       34.66       26.71      4.36 o 
  -8   7   5        8.77        8.61      3.64 o 
  -7   7   5       14.46        8.34      2.67 o 
  -6   7   5      186.12      209.36     11.00 o 
  -5   7   5      839.37      910.08     57.56 o 
  -4   7   5     1097.04     1096.83     17.62 o 
  -3   7   5      231.49      218.73      5.54 o 
  -2   7   5       11.08        8.01      2.35 o 
  -1   7   5      228.17      214.86      6.00 o 
   0   7   5     1359.34     1383.64     16.14 o 
   1   7   5      142.60      154.34      5.01 o 
   2   7   5      123.90      116.41      4.54 o 
   3   7   5      311.30      306.69      7.41 o 
   4   7   5      598.53      629.10     20.22 o 
   5   7   5      245.81      255.85      9.10 o 
  -8   8   5        0.54       -4.39      4.81 o 
  -7   8   5       76.76       67.96      7.06 o 
  -6   8   5       36.05       37.41      6.49 o 
  -5   8   5        2.39       -2.99      3.11 o 
  -4   8   5       61.98       70.11      4.78 o 
  -3   8   5      102.81      107.98      5.02 o 
  -2   8   5       25.00       20.50      2.95 o 
  -1   8   5       85.05       73.82      3.66 o 
   0   8   5       73.68       63.81      3.61 o 
   1   8   5        2.92        0.77      1.95 o 
   2   8   5       44.52       42.62      3.44 o 
   3   8   5       12.38       12.91      2.79 o 
   4   8   5        3.19        0.73      3.68 o 
   5   8   5        5.80        1.19      2.98 o 
  -7   9   5      151.98      178.10      9.32 o 
  -6   9   5      231.70      239.64     11.87 o 
  -5   9   5      207.33      208.49      7.83 o 
  -4   9   5      424.73      430.67     13.94 o 
  -3   9   5      360.98      389.60     18.08 o 
  -2   9   5      136.75      145.45      6.28 o 
  -1   9   5      368.45      382.14      8.47 o 
   0   9   5      409.89      421.71      8.41 o 
   1   9   5       29.33       29.48      3.10 o 
   2   9   5      657.81      647.31     11.17 o 
   3   9   5      521.12      528.95     10.33 o 
   4   9   5       87.31       76.66      5.56 o 
  -7  10   5        1.90        1.57      3.31 o 
  -6  10   5       32.85       28.88      4.29 o 
  -5  10   5      102.26      100.59      5.98 o 
  -4  10   5       55.42       55.72      4.87 o 
  -3  10   5       19.16       11.84      4.71 o 
  -2  10   5        0.48        2.05      2.53 o 
  -1  10   5      175.19      165.99      5.46 o 
   0  10   5       12.43       14.31      2.64 o 
   1  10   5        0.74       -2.70      2.15 o 
   2  10   5        0.45       -2.98      1.99 o 
   3  10   5        2.59       -0.08      2.24 o 
   4  10   5       45.89       39.45      4.99 o 
  -6  11   5      312.38      318.93     27.24 o 
  -5  11   5       33.89       35.16      9.75 o 
  -4  11   5       19.03       18.41      4.02 o 
  -3  11   5      251.09      230.49     12.10 o 
  -2  11   5      380.53      381.39     21.01 o 
  -1  11   5      712.61      712.86     18.79 o 
   0  11   5      237.67      226.46      7.20 o 
   1  11   5      132.93      133.63      5.51 o 
   2  11   5       97.61       97.20      4.94 o 
   3  11   5       62.19       59.15      4.46 o 
  -5  12   5        2.81        1.82      3.13 o 
  -4  12   5        8.48        8.52      3.57 o 
  -3  12   5       54.29       59.94      8.02 o 
  -2  12   5       40.12       43.23      4.87 o 
  -1  12   5      154.93      152.88      5.86 o 
   0  12   5      110.67      109.69      5.16 o 
   1  12   5       96.19       98.36      4.96 o 
   2  12   5        0.00       -0.90      2.33 o 
  -4  13   5       55.92       62.85      7.04 o 
  -3  13   5        8.29        5.00      3.60 o 
  -2  13   5      124.80      100.22      9.56 o 
  -1  13   5      421.18      445.99     40.49 o 
   0  13   5      372.54      395.83     16.76 o 
   1  13   5       73.60       73.46      6.17 o 
  -9   0   6      176.29      191.11     11.97 o 
  -8   0   6      194.28      200.78     11.13 o 
  -7   0   6      375.58      395.95     14.38 o 
  -6   0   6       64.75       83.90      7.11 o 
  -5   0   6      214.81      232.95      7.65 o 
  -4   0   6     2243.17     2419.57     28.55 o 
  -3   0   6      268.80      276.79      7.23 o 
  -2   0   6      796.83      845.42     14.79 o 
  -1   0   6     1828.21     1781.18     33.30 o 
   0   0   6     1694.65     1666.06     32.27 o 
   1   0   6      140.91      120.29      7.89 o 
   2   0   6      364.93      360.50     13.64 o 
   3   0   6       24.62       19.71      5.04 o 
   4   0   6      285.39      309.35     13.46 o 
   5   0   6      734.79      776.31     22.81 o 
  -9   1   6       47.65       40.70      5.36 o 
  -8   1   6       19.33        8.51      3.75 o 
  -7   1   6        0.58       -1.66      3.48 o 
  -6   1   6      229.65      234.20      7.50 o 
  -5   1   6      178.02      176.89      4.58 o 
  -4   1   6      237.20      239.44      5.00 o 
  -3   1   6      147.46      138.33      4.65 o 
  -2   1   6       92.72       80.63      3.09 o 
  -1   1   6      333.69      315.70     10.04 o 
   0   1   6       29.69       24.52      3.38 o 
   1   1   6      783.98      765.39     18.15 o 
   2   1   6       90.70       77.83      5.21 o 
   3   1   6      412.25      403.07     10.72 o 
   4   1   6        5.80        6.82      3.07 o 
   5   1   6       21.39       17.03      3.16 o 
  -9   2   6       35.95       38.22     11.09 o 
  -8   2   6      213.86      230.63      8.35 o 
  -7   2   6      637.70      648.20     18.20 o 
  -6   2   6      189.91      172.66      8.91 o 
  -5   2   6        2.22        2.53      1.91 o 
  -4   2   6      583.95      593.12      7.85 o 
  -3   2   6     1841.58     1922.57     25.53 o 
  -2   2   6     1147.92     1171.14     17.94 o 
  -1   2   6      126.15      124.79      3.99 o 
   0   2   6        1.77       -2.68      1.79 o 
   1   2   6      615.77      604.57     13.39 o 
   2   2   6     1481.99     1486.88     22.11 o 
   3   2   6      162.72      164.66      6.94 o 
   4   2   6        6.19       -0.64      2.12 o 
   5   2   6       60.70       62.31      4.50 o 
  -9   3   6       28.82       29.16      4.91 o 
  -8   3   6        1.61       -2.45      3.05 o 
  -7   3   6       11.91        6.85      3.17 o 
  -6   3   6       28.13       23.54      2.78 o 
  -5   3   6      287.33      268.79      6.27 o 
  -4   3   6       21.10       20.16      2.10 o 
  -3   3   6      184.66      181.61      4.28 o 
  -2   3   6       60.84       55.99      3.82 o 
  -1   3   6      128.65      111.90      5.12 o 
   0   3   6        9.30        5.34      2.42 o 
   1   3   6       62.96       50.59      4.56 o 
   2   3   6        4.90       -0.82      2.60 o 
   3   3   6       85.42       77.67      4.56 o 
   4   3   6       16.40       12.64      2.73 o 
   5   3   6       14.50        9.29      2.98 o 
  -9   4   6      112.83      119.16      7.02 o 
  -8   4   6      190.23      178.86      7.61 o 
  -7   4   6      109.32       99.17      5.83 o 
  -6   4   6      169.58      156.02      5.99 o 
  -5   4   6      200.84      198.65      5.50 o 
  -4   4   6      159.72      151.81      4.00 o 
  -3   4   6     1090.81     1086.44     13.63 o 
  -2   4   6       64.02       56.96      3.94 o 
  -1   4   6       50.62       49.50      3.91 o 
   0   4   6      122.83      120.08      6.24 o 
   1   4   6      717.05      714.44     13.91 o 
   2   4   6       39.96       38.27      3.37 o 
   3   4   6      174.30      183.84      5.88 o 
   4   4   6      171.15      168.18      6.01 o 
   5   4   6       25.35       21.22      3.36 o 
  -8   5   6       32.60       36.83      4.78 o 
  -7   5   6        5.42        3.30      3.11 o 
  -6   5   6       78.82       70.64      3.94 o 
  -5   5   6      152.35      139.28      6.87 o 
  -4   5   6       11.79       13.55      2.32 o 
  -3   5   6      123.22      131.65      4.56 o 
  -2   5   6        6.36       11.16      4.03 o 
  -1   5   6        8.15        4.95      2.31 o 
   0   5   6       15.48        9.98      2.78 o 
   1   5   6        5.07        3.99      2.18 o 
   2   5   6      125.45       99.75      4.40 o 
   3   5   6       27.75       22.81      2.99 o 
   4   5   6        4.06       -1.33      2.37 o 
   5   5   6       16.73       15.43      3.82 o 
  -8   6   6      162.93      162.03      7.58 o 
  -7   6   6      147.27      154.70     10.51 o 
  -6   6   6      235.59      253.93      8.46 o 
  -5   6   6      462.85      500.12     11.70 o 
  -4   6   6      123.34      122.33      5.83 o 
  -3   6   6      261.81      269.00      7.39 o 
  -2   6   6      328.43      342.53      8.95 o 
  -1   6   6      221.47      209.44      8.52 o 
   0   6   6      530.84      534.10     11.89 o 
   1   6   6      346.57      315.50      7.32 o 
   2   6   6       88.06       80.10      4.60 o 
   3   6   6      287.71      278.52      9.20 o 
   4   6   6      291.58      301.64     15.90 o 
  -8   7   6        5.47        2.26      4.88 o 
  -7   7   6       58.81       63.29      5.47 o 
  -6   7   6      113.11      112.72     13.23 o 
  -5   7   6       44.19       39.68      4.38 o 
  -4   7   6      354.56      368.21      9.93 o 
  -3   7   6       26.39       31.10      2.97 o 
  -2   7   6      399.04      408.32     10.15 o 
  -1   7   6      193.68      171.96      6.76 o 
   0   7   6       68.14       71.07      3.82 o 
   1   7   6       67.00       66.04      3.88 o 
   2   7   6       53.49       47.07      3.90 o 
   3   7   6       18.92       21.12      3.30 o 
   4   7   6        1.97        0.84      2.38 o 
  -7   8   6      393.02      407.82     26.92 o 
  -6   8   6      368.74      376.67     26.83 o 
  -5   8   6      254.19      258.08      8.77 o 
  -4   8   6      193.03      197.35      7.56 o 
  -3   8   6      136.53      151.59      6.33 o 
  -2   8   6      708.24      725.76     40.14 o 
  -1   8   6      149.74      137.04      6.36 o 
   0   8   6      354.63      334.16      7.90 o 
   1   8   6      483.92      475.30     10.59 o 
   2   8   6      923.48      982.92     14.72 o 
   3   8   6      125.98      128.75      5.48 o 
   4   8   6        1.34       -0.05      2.31 o 
  -7   9   6        0.22        0.39      3.22 o 
  -6   9   6       33.92       33.61      4.95 o 
  -5   9   6      144.99      123.11      6.80 o 
  -4   9   6        3.58        6.86      3.25 o 
  -3   9   6        0.30       -1.90      2.32 o 
  -2   9   6        0.01       -3.55      2.37 o 
  -1   9   6       31.28       27.04      3.89 o 
   0   9   6        0.49       -0.54      2.06 o 
   1   9   6       42.09       42.24      3.73 o 
   2   9   6        3.09        0.70      2.41 o 
   3   9   6       29.65       24.86      3.39 o 
  -6  10   6       94.45       93.25      6.32 o 
  -5  10   6      391.14      401.16     16.91 o 
  -4  10   6      338.62      330.28     10.41 o 
  -3  10   6       10.88        6.61      4.42 o 
  -2  10   6       60.32       58.05      5.06 o 
  -1  10   6      628.01      666.75     27.56 o 
   0  10   6      608.48      603.14     13.24 o 
   1  10   6       42.84       51.30      4.27 o 
   2  10   6        2.55       -1.16      2.32 o 
  -5  11   6       26.11       30.82      4.72 o 
  -4  11   6       71.50       77.37      6.26 o 
  -3  11   6       57.95       46.46      7.35 o 
  -2  11   6       41.14       40.58      9.86 o 
  -1  11   6      151.21      152.10      7.52 o 
   0  11   6        0.58       -2.04      2.26 o 
   1  11   6      113.93      118.15      6.70 o 
   2  11   6        5.68        4.00      3.11 o 
  -4  12   6       29.96       29.74      5.57 o 
  -3  12   6      342.68      334.92     15.68 o 
  -2  12   6      253.39      263.71     16.69 o 
  -1  12   6       92.43       88.79      4.78 o 
   0  12   6        1.32       -2.50      2.41 o 
  -8   1   7      230.92      250.30      9.07 o 
  -7   1   7      252.78      253.56      8.62 o 
  -6   1   7      409.02      441.24     10.84 o 
  -5   1   7       90.76       88.16      3.57 o 
  -4   1   7      434.85      457.60      7.32 o 
  -3   1   7     1114.94     1195.68     12.76 o 
  -2   1   7     1267.30     1312.19     13.44 o 
  -1   1   7      132.76      135.91      6.09 o 
   0   1   7       16.00       12.68      2.96 o 
   1   1   7      123.35      119.01      5.99 o 
   2   1   7      826.03      817.49     16.23 o 
   3   1   7      330.65      321.09     10.20 o 
   4   1   7       39.14       36.34      4.75 o 
  -8   2   7       16.54        9.06      3.90 o 
  -7   2   7       17.18       15.47      3.83 o 
  -6   2   7       11.25        8.53      3.40 o 
  -5   2   7        1.01       -1.49      1.92 o 
  -4   2   7       87.19       83.29      3.43 o 
  -3   2   7       17.34       14.92      4.39 o 
  -2   2   7       39.28       32.70      3.20 o 
  -1   2   7       18.56       21.23      3.49 o 
   0   2   7        0.22       -1.23      2.44 o 
   1   2   7       43.40       36.84      4.33 o 
   2   2   7       10.00        7.97      3.18 o 
   3   2   7       73.28       57.05      5.47 o 
   4   2   7        7.49        1.95      3.20 o 
  -8   3   7       34.47       33.83      4.62 o 
  -7   3   7      112.08      119.01      6.47 o 
  -6   3   7      282.23      312.89      7.42 o 
  -5   3   7      304.81      318.19      7.22 o 
  -4   3   7       73.46       71.97      4.52 o 
  -3   3   7      114.41       95.39      5.80 o 
  -2   3   7       15.81       10.23      2.89 o 
  -1   3   7      505.18      527.43     11.88 o 
   0   3   7      558.31      557.45     12.51 o 
   1   3   7      115.29      113.31      9.02 o 
   2   3   7        6.23       -3.18      2.55 o 
   3   3   7      130.65      136.25      9.43 o 
   4   3   7      108.98      115.96      7.05 o 
  -8   4   7       26.91       24.15      4.54 o 
  -7   4   7       17.19       21.85      4.18 o 
  -6   4   7      214.58      207.68     11.45 o 
  -5   4   7      107.96       96.51      5.48 o 
  -4   4   7      275.33      302.84      7.07 o 
  -3   4   7      132.12      111.63      4.64 o 
  -2   4   7       39.74       45.13      4.21 o 
  -1   4   7      113.06      103.07      5.52 o 
   0   4   7        6.09        6.76      2.88 o 
   1   4   7      128.66      117.47      6.20 o 
   2   4   7        3.48       -2.80      2.90 o 
   3   4   7      258.41      248.28      9.23 o 
   4   4   7        9.99        9.28      2.97 o 
  -7   5   7      297.29      347.40     15.42 o 
  -6   5   7      135.07      143.94      9.30 o 
  -5   5   7       19.85       18.69      3.51 o 
  -4   5   7        6.46        5.67      2.27 o 
  -3   5   7      706.49      710.46     11.34 o 
  -2   5   7      385.11      405.88     10.43 o 
  -1   5   7       22.04       26.50      3.69 o 
   0   5   7        4.61        3.55      2.69 o 
   1   5   7      340.32      326.32     10.26 o 
   2   5   7      513.35      513.95     13.03 o 
   3   5   7      194.61      205.77      6.90 o 
  -7   6   7       16.00       17.37      6.30 o 
  -6   6   7        0.72       -3.70      2.73 o 
  -5   6   7        7.68        2.76      3.05 o 
  -4   6   7       36.22       37.17      4.25 o 
  -3   6   7        0.47       -0.67      2.12 o 
  -2   6   7        2.87       -1.49      2.45 o 
  -1   6   7       62.96       66.11      5.30 o 
   0   6   7       48.64       39.07      4.52 o 
   1   6   7       25.80       26.19      4.31 o 
   2   6   7       46.00       40.86      4.76 o 
   3   6   7      115.60      123.37      5.66 o 
  -7   7   7      113.61      118.55     10.21 o 
  -6   7   7      157.40      186.11      7.98 o 
  -5   7   7      323.73      367.02     10.71 o 
  -4   7   7      247.04      242.98      8.54 o 
  -3   7   7       22.88       19.67      2.85 o 
  -2   7   7      373.13      387.90     12.67 o 
  -1   7   7      488.82      486.16     12.11 o 
   0   7   7      638.78      634.53     14.25 o 
   1   7   7      219.79      211.68      8.40 o 
   2   7   7       29.24       29.98      3.56 o 
   3   7   7       35.89       31.79      4.79 o 
  -6   8   7        8.67        8.78      3.86 o 
  -5   8   7        8.16        4.84      3.59 o 
  -4   8   7       32.09       24.55      4.12 o 
  -3   8   7       65.83       64.74      4.24 o 
  -2   8   7      143.56      147.05      7.03 o 
  -1   8   7       76.55       69.61      5.55 o 
   0   8   7       11.02        9.51      3.34 o 
   1   8   7       89.01       76.21      5.70 o 
   2   8   7       20.91       24.65      3.66 o 
  -5   9   7      116.90      112.97      7.04 o 
  -4   9   7      172.59      175.34      7.97 o 
  -3   9   7       39.90       50.35      5.16 o 
  -2   9   7      524.42      528.12     30.17 o 
  -1   9   7      428.61      471.27     12.59 o 
   0   9   7       79.92       79.44      5.74 o 
   1   9   7       84.45       83.98      4.74 o 
  -4  10   7       11.37        4.89      3.57 o 
  -3  10   7        0.64       -2.36      4.06 o 
  -2  10   7        7.41        6.48      3.65 o 
  -1  10   7       45.14       49.50      5.50 o 
   0  10   7       16.77       11.04      3.71 o 
  -7   0   8       56.54       66.78      8.35 o 
  -6   0   8      344.16      365.58     14.52 o 
  -5   0   8      859.87      938.46     16.76 o 
  -4   0   8      392.08      408.10     16.27 o 
  -3   0   8        8.77        3.55      2.66 o 
  -2   0   8       68.63       61.19      6.86 o 
  -1   0   8      169.18      180.23     10.53 o 
   0   0   8      360.76      376.42     15.44 o 
   1   0   8      182.94      176.69     10.95 o 
   2   0   8       56.50       46.54      7.39 o 
  -7   1   8        5.76        5.94      3.66 o 
  -6   1   8       68.02       75.49      5.52 o 
  -5   1   8       22.66       14.98      3.08 o 
  -4   1   8       29.05       29.17      3.36 o 
  -3   1   8       33.34       23.87      3.12 o 
  -2   1   8       55.15       61.52      4.01 o 
  -1   1   8      151.10      133.40      6.70 o 
   0   1   8        7.85        1.08      3.16 o 
   1   1   8       16.64       12.27      5.33 o 
   2   1   8       10.78        4.03      3.40 o 
  -7   2   8      227.00      253.39      9.10 o 
  -6   2   8      142.92      131.74      9.71 o 
  -5   2   8       77.53       84.14      5.57 o 
  -4   2   8       50.06       61.49      4.08 o 
  -3   2   8      344.41      363.01      8.18 o 
  -2   2   8      583.19      590.47     10.61 o 
  -1   2   8       85.94       84.21      5.54 o 
   0   2   8        1.56       -0.51      2.80 o 
   1   2   8      124.61      122.40      6.69 o 
   2   2   8      332.01      342.43     11.03 o 
  -7   3   8       39.49       40.16      7.55 o 
  -6   3   8        0.23        0.46      4.75 o 
  -5   3   8        3.50        1.81      2.82 o 
  -4   3   8        8.03        0.90      2.25 o 
  -3   3   8        6.78        3.49      2.41 o 
  -2   3   8       19.18       18.44      3.10 o 
  -1   3   8       20.75       10.35      3.39 o 
   0   3   8       52.03       43.71      4.81 o 
   1   3   8      115.69      111.02      9.52 o 
   2   3   8        1.20       -0.32      3.83 o 
  -6   4   8       63.24       71.44      6.07 o 
  -5   4   8      127.14      151.34      7.16 o 
  -4   4   8       43.37       57.08      4.13 o 
  -3   4   8       98.76       94.33      4.82 o 
  -2   4   8      189.06      189.30      7.78 o 
  -1   4   8      384.00      377.72     10.88 o 
   0   4   8      201.56      200.97      8.15 o 
   1   4   8       38.65       40.58      5.29 o 
   2   4   8       22.17       23.59      4.48 o 
  -6   5   8       13.67       11.03      3.96 o 
  -5   5   8        6.34        4.65      3.21 o 
  -4   5   8        3.63        0.76      2.68 o 
  -3   5   8       39.99       34.08      3.65 o 
  -2   5   8        1.80        2.05      2.92 o 
  -1   5   8       19.61       15.31      3.94 o 
   0   5   8        4.61        3.40      3.42 o 
   1   5   8       27.55       28.54      5.75 o 
  -6   6   8      175.69      194.00     11.70 o 
  -5   6   8      195.63      205.93      8.43 o 
  -4   6   8      136.11      123.55      6.73 o 
  -3   6   8       72.61       70.58      4.45 o 
  -2   6   8      138.52      142.03     12.19 o 
  -1   6   8      280.42      286.52     14.32 o 
   0   6   8      304.91      335.14     10.85 o 
   1   6   8       49.55       48.96      5.32 o 
  -5   7   8        0.26       -2.86      6.64 o 
  -4   7   8        1.27       -2.35      3.21 o 
  -3   7   8       19.50       15.60      3.27 o 
  -2   7   8       36.56       31.11      4.52 o 
  -1   7   8        2.89        4.39      3.26 o 
   0   7   8       50.05       52.18     11.77 o 
  -4   8   8      189.61      196.42      8.47 o 
  -3   8   8      341.23      376.92      9.30 o 
  -2   8   8      248.96      242.79      9.48 o 
  -1   8   8       43.69       45.54      5.12 o 
  -5   1   9       42.28       40.91      4.97 o 
  -4   1   9       85.52       93.92      6.11 o 
  -3   1   9       33.55       39.40      4.99 o 
  -2   1   9       91.28       78.97      5.79 o 
  -1   1   9      167.80      160.89      7.88 o 
   0   1   9       73.38       66.59      6.11 o 
  -5   2   9       12.45        7.93      5.39 o 
  -4   2   9       16.74       14.02      3.22 o 
  -3   2   9       34.75       36.06      3.79 o 
  -2   2   9        2.40        0.65      3.19 o 
  -1   2   9        6.19        2.60      3.29 o 
  -4   3   9      222.92      243.41     11.05 o 
  -3   3   9       67.64       74.43      4.77 o 
  -2   3   9       81.46       88.05      4.84 o 
  -1   3   9      202.41      215.59     12.94 o 
  -3   4   9        0.22       -0.96      2.56 o 
  -2   4   9       36.49       36.83      4.07 o 
                                                 
